# Supplementary material for: Calreticulin and integrin alpha dissociation induces anti-inflammatory programming in animal models of inflammatory bowel disease
Source: Nat Commun. 2018 May 17;9:1982. doi: 10.1038/s41467-018-04420-4 (PMC5958137; doi:10.1038/s41467-018-04420-4)
Supplement: Supplementary file 4 — Supplementary Data 1 [file 41467_2018_4420_MOESM4_ESM.xlsx]

## Sheet: Normal vs DSS (UP)
Supplementary data 1A. The identified DEGs (Up-regulated genes, Normal water group vs 2% DSS-treated group)
Chromosome	Region	Name	EDGE test: Normal water vs 2%DSS, tagwise dispersions - Fold change	EDGE test: Normal water vs 2%DSS, tagwise dispersions - FDR p-value correction	Normal water - Means	2%DSS - Means	Normal water - Normal water_2 - Expression values	Normal water - Normal water_2 - RPKM	Normal water - Normal water_1 - Expression values	Normal water - Normal water_1 - RPKM	Normal water - Normal water_3 - Expression values	Normal water - Normal water_3 - RPKM	Normal water - Normal water_5 - Expression values	Normal water - Normal water_5 - RPKM	Normal water - Normal water_4 - Expression values	Normal water - Normal water_4 - RPKM	2%DSS - 2% DSS_3 - Expression values	2%DSS - 2% DSS_3 - RPKM	2%DSS - 2% DSS_2 - Expression values	2%DSS - 2% DSS_2 - RPKM	2%DSS - 2% DSS_4 - Expression values	2%DSS - 2% DSS_4 - RPKM	2%DSS - 2% DSS_5 - Expression values	2%DSS - 2% DSS_5 - RPKM	2%DSS - 2% DSS_1 - Expression values	2%DSS - 2% DSS_1 - RPKM
1	3999557..4409241	Rp1	2.35899	0.038941	7.2	13.6	7	0	13	0	6	0	8	0	2	0	8	0	22	0.00801454	17	0	13	0	8	0
1	4490931..4497354	Sox17	2.23266	1.23999e-05	64.8	114	49	0.500801	95	0.736158	62	0.440553	45	0.404483	73	0.555582	146	1.30179	152	1.38647	95	0.932923	89	0.766805	88	0.784136
1	4909576..5070285	Rgs20	2.13469	0.00309562	23.8	40.8	26	0.0375257	21	0.00942339	16	0	25	0.0236695	31	0.0711188	32	0.0209939	64	0.093104	36	0.0645521	41	0.0897436	31	0.0479405
1	6359218..6394731	Fam150a	5.78485	7.51196e-15	17	78.8	15	0.109215	15	0.0411388	13	0.125717	19	0.0516658	23	0.0443537	118	0.458256	68	0.0508069	83	0.33817	49	0.146919	76	0.209289
1	8361475..9299878	Sntg1	9.55038	1.56747e-14	461	3505.8	375	0	569	0.043829	554	0.00446459	396	0.0220178	411	0.00945084	1384	0.0341756	7823	0.0703681	3170	0.0420332	3982	0.0521757	1170	0.0445951
1	10993465..11303681	Prex2	2.30782	1.57759e-09	1307.8	2369.6	1034	1.64592	1395	1.67051	1506	1.62855	1208	1.75552	1396	1.32758	2158	2.05905	3083	3.12655	2466	2.49708	2233	1.93738	1908	2.15749
1	12692277..12861192	Sulf1	5.83487	5.74196e-24	1193.8	5513.4	1027	1.84039	1339	1.77552	1303	1.81222	1019	1.89227	1281	1.55583	4062	5.043	9039	11.3353	5465	7.93724	5815	6.71989	3186	4.5254
1	12866549..12992650	Slco5a1	3.04054	2.00062e-09	59.2	141.8	49	0.0807244	68	0.0790584	48	0.049558	54	0.114564	77	0.0983501	113	0.155808	195	0.251606	125	0.145806	165	0.209947	111	0.181764
1	14168954..14310235	Eya1	2.19939	1.02979e-05	136.4	237.8	124	0.244475	177	0.184176	115	0.11465	129	0.154203	137	0.137895	237	0.302039	331	0.328553	155	0.308402	220	0.280153	246	0.325339
1	14752937..14776931	Gm9947	3.40618	0.000117249	10.4	28	6	0	11	0	16	0	6	0	13	0	44	0.129539	37	0.14362	16	0.0796612	11	0	32	0.0739519
1	14753346..14755992	Msc	4.04931	1.64827e-09	14.6	47	9	0.149111	17	0.314534	13	0.160198	17	0.423235	17	0.314892	46	0.850891	58	1.33184	47	1.13887	58	1.31051	26	0.485762
1	14872648..14918862	Trpa1	2.92685	6.13186e-05	41	97.6	45	0.360706	49	0.290481	46	0.276804	34	0.282435	31	0.141437	130	0.647148	158	0.960516	105	0.924317	37	0.167322	58	0.309859
1	16105774..16133734	Rdh10	4.06942	1.11704e-18	899	2807.2	717	4.21896	986	3.97537	986	4.17662	749	3.94345	1057	4.20322	2709	15.1246	2063	14.6577	3477	25.9428	2530	15.7519	3257	22.9722
1	16964560..17097889	Jph1	2.19555	8.53515e-08	283.6	485.2	216	1.00786	365	1.02302	289	0.578033	231	0.672513	317	0.870311	530	1.37995	565	1.65827	373	1.43443	440	0.970467	518	1.86021
1	17601901..17630939	Pi15	14.4364	1.12292e-13	94.8	1115	69	0.444227	100	0.450061	78	0.299755	124	0.659431	103	0.40436	370	1.2212	2615	9.02867	1196	4.66403	1143	2.28732	251	0.932
1	17615084..17641081	Gm28154	28.6963	9.83867e-15	3	71.4	1	0	1	0.00947031	4	0.00964681	5	0	4	0	20	0.0632953	154	0.339182	78	0.19462	62	0.169107	43	0.120448
1	17676027..17727646	Gm16070	5.30182	2.18081e-07	11.2	47.4	4	0	10	0	19	0.014628	10	0.0240467	13	0.0154826	40	0.042657	103	0.112323	26	0.0131162	41	0.0569837	27	0.0304404
1	19208914..19238576	Tfap2b	8.82436	0.00247094	1.8	14	1	0	3	0.0189077	0	0	2	0.00791534	3	0	10	0.0210618	45	0.233513	0	0	8	0.0300113	7	0.0160319
1	20730905..20734496	Il17a	74.9726	0.000222175	0	8.6	0	0	0	0	0	0	0	0	0	0	2	0.0759976	34	1.22175	5	0.233677	1	0.0406088	1	0.043386
1	20777146..20790617	Il17f	18.6864	2.82756e-10	0.8	13.4	1	0	3	0	0	0	0	0	0	0	8	0.088025	12	0.14639	14	0.270659	15	0.305731	18	0.351765
1	21398403..21961942	Kcnq5	2.01575	3.84263e-06	1425	2240.2	1020	0.441348	1445	0.374053	1405	0.285768	1367	0.443671	1888	0.341672	2289	0.50926	2192	0.455544	2033	0.597879	2750	0.624638	1937	0.634319
1	22286251..22805724	Rims1	3.03102	1.86259e-14	476.6	1122.4	400	2.17188	524	2.07628	521	2.01727	452	2.1966	486	1.83098	1053	4.84561	962	4.16687	1197	7.45929	1277	6.37397	1123	5.79808
1	23366424..23397772	Ogfrl1	2.10262	7.95988e-07	188.4	309.8	147	0.732355	216	0.842363	171	0.652329	184	0.934182	224	0.929438	286	1.1688	333	1.60612	308	1.68049	333	1.40741	289	1.49113
1	30986226..30986952	Gm9458	269.738	2.45609e-07	0	27.2	0	0	0	0	0	0	0	0	0	0	12	0.73447	0	0	13	0.978617	26	1.70065	85	5.94006
1	31019188..31096454	Gm29669	4.15821	0.00312009	4.2	13.4	3	0	9	0	5	0	2	0	2	0	11	0	9	0	10	0	6	0	31	0.0576674
1	31135226..31222684	4931428L18Rik	6.84881	0.00673412	0.8	4.8	0	0	1	0	0	0	1	0	2	0	6	0	0	0	4	0	4	0	10	0
1	32172714..32658568	Khdrbs2	2.02191	4.35123e-06	281.8	441	223	0.0978965	317	0.0776324	319	0.0790793	248	0.0926228	302	0.0627745	465	0.116744	387	0.105465	377	0.138267	451	0.157108	525	0.133295
1	32543686..32547294	Gm5415	2.64228	0.0200178	3.8	8	3	0.0440763	7	0.0774786	3	0.033824	4	0.0556026	2	0.0238667	7	0.0863054	6	0.0820174	10	0.151641	8	0.10541	9	0.126696
1	33453810..33669795	Prim2	2.00947	1.88459e-05	800	1233.4	668	1.63379	868	1.63364	1047	1.68688	577	1.44741	840	1.21844	1109	1.13423	1002	1.27134	1485	2.14617	1484	1.39861	1087	1.26657
1	34165856..34178446	Gm26788	2.31568	0.0063833	9.8	18	11	0.333293	8	0.159783	12	0.255767	7	0.20067	11	0.27071	14	0.330546	26	0.648383	12	0.375273	22	0.543462	16	0.435471
1	36307733..36324029	Arid5a	5.28506	5.60207e-28	268.8	1108	205	1.12934	286	1.08943	272	1.04632	249	1.26396	332	1.3144	1151	4.65192	978	4.06841	1439	7.27801	1111	4.45268	861	3.74109
1	36530188..36536883	Ankrd23	2.85704	0.000374004	106.6	241.8	101	1.37622	121	1.27376	121	1.23715	67	0.669643	123	1.19765	191	2.37579	530	8.39602	94	1.2581	125	1.4987	269	4.33265
1	36548639..36558349	Sema4c	2.95428	3.15099e-13	379.4	886.4	335	3.18628	473	3.47014	399	2.63118	305	2.91633	385	2.89742	870	6.59747	1271	10.5155	876	8.25735	802	6.33624	613	4.91126
1	36557701..36565613	D430040D24Rik	2.07482	8.38855e-05	43.6	71.2	40	0	54	0.0877929	42	0	37	0	45	0.141981	68	0	92	0.271063	70	0.0601398	54	0.104512	72	0.0558297
1	36562692..36683183	Fam178b	2.0392	0.0161587	30.4	49.6	28	0.116353	21	0.0125222	23	0.0382667	31	0.110085	49	0.121507	40	0.0697439	85	0.12372	28	0.0514676	46	0.134162	49	0.047779
1	36761798..36782818	Zap70	2.46345	0.00117367	48.4	93.8	35	0.443047	45	0.440578	47	0.353592	54	0.620386	61	0.489403	70	0.609746	102	0.989308	174	1.93887	78	0.588054	45	0.356586
1	37214434..37263384	Cnga3	3.36387	2.57972e-07	16.6	44.2	18	0.1474	17	0.111045	13	0.0925479	15	0.114103	20	0.108839	46	0.326106	34	0.249348	53	0.497898	57	0.336487	31	0.295303
1	39900913..40026310	Map4k4	2.57873	2.85607e-07	2522.2	5155.4	2037	6.534	2657	6.37443	2720	6.35162	2207	7.00327	2990	6.52841	3650	8.53454	9215	22.7717	4653	12.9799	5137	11.4254	3122	8.91281
1	40074079..40125231	Il1r2	22.9109	3.91324e-16	25.2	473.6	23	0.0555805	40	0.10468	18	0.106631	23	0.131466	22	0.0225721	227	0.606348	1285	4.2404	512	2.00781	180	0.423689	164	0.292901
1	40225080..40317257	Il1r1	7.72886	6.20225e-28	855.2	5209.8	667	2.99993	974	3.41513	942	3.03115	792	3.48484	901	2.89689	3198	7.99303	8882	29.2062	5145	16.8491	5490	12.2114	3334	8.5194
1	40429570..40465415	Il1rl1	15.2495	3.68379e-14	65.2	815.4	66	0.407639	78	0.376628	73	0.324625	69	0.38568	40	0.181166	363	1.87178	1976	10.9988	887	5.74739	687	3.95239	164	1.03909
1	40515362..40551705	Il18rap	5.6071	4.9757e-13	49.4	224.2	39	0.196326	44	0.189316	55	0.144634	51	0.18575	58	0.146705	197	0.47449	454	1.29325	205	0.729481	151	0.387353	114	0.406319
1	42590782..42694842	Pantr1	3.87968	2.61086e-09	22.6	68.6	20	0.0118941	19	0.00896047	28	0	19	0.0225067	27	0.0193214	62	0.0199626	64	0.0221326	51	0.0368286	110	0.106669	56	0.0911709
1	42695768..42703176	Pou3f3	2.54959	7.44633e-06	54.6	108.2	55	0.386461	54	0.291142	74	0.406408	38	0.257304	52	0.296456	99	0.594569	91	0.599273	100	0.738659	165	1.04618	86	0.576005
1	43250156..43302925	Gm29040	4.69536	0.00110674	2.4	9	0	0	1	0	5	0	3	0	3	0.0362521	10	0.0374551	3	0	10	0	8	0	14	0.128295
1	45374321..45503282	Col5a2	2.16905	5.58459e-06	3605.8	6239.8	3413	14.4626	4325	13.4235	4043	11.9979	2854	10.7281	3394	10.8488	5872	18.2839	10770	34.3087	5281	20.6219	4845	16.9566	4431	16.7973
1	45768337..45769486	Gm8307	17.2398	0.026884	0	1.8	0	0	0	0	0	0	0	0	0	0	2	0.0773854	4	0.171595	1	0.0475889	0	0	2	0.0883565
1	51465862..51478425	Nabp1	2.22088	9.12604e-09	276.8	483.2	228	1.41942	318	1.58889	321	1.60619	228	1.44918	289	1.40041	504	2.68514	634	3.54407	475	3.17835	398	2.36614	405	2.62016
1	51507086..51596718	Gm17767	4.11865	0.0134681	1.8	6.2	1	0	1	0	1	0	4	0	2	0	8	0	5	0	7	0	1	0	10	0.0255366
1	51987148..52107189	Stat4	3.29116	1.23274e-05	139.2	361	101	0.260189	150	0.257914	112	0.17865	139	0.272086	194	0.20021	204	0.275805	531	0.726242	594	1.46995	342	0.822842	134	0.23618
1	52077261..52156087	Gm28177	2.68432	0.0305417	21.6	48.2	30	0.150124	2	0	27	0.103684	37	0.170444	12	0.0121935	49	0.0755888	61	0.195546	47	0.154947	25	0.0673172	59	0.258916
1	52119440..52161865	Stat1	4.08202	2.12916e-08	1340.6	4314.6	1012	4.71655	1379	4.77325	1498	5.40628	1211	5.66987	1603	5.34631	8843	31.6455	1674	6.49216	3546	17.9394	2515	8.81452	4995	21.7235
1	53061640..53068079	Mstn	8.94503	0.0091397	1.6	11.6	1	0.0196022	3	0.0443021	0	0	2	0.0370924	2	0.0318429	10	0.164498	9	0.164141	1	0.0202319	0	0	38	0.69493
1	53397006..53706784	Dnah7a	6.29274	6.39274e-07	67.2	329.4	49	0	125	0.00312883	50	0.00318714	47	0.00785892	65	0.01012	72	0	650	0.00772828	447	0.0128599	363	0.0186234	115	0.0079588
1	57774162..57948394	Spats2l	3.74228	2.86321e-07	1254	3550.6	1093	2.22883	1525	2.55343	1303	2.37836	917	2.12748	1432	2.08883	4058	7.6808	1061	1.35589	3924	10.9509	3064	4.56546	5646	12.2321
1	58652641..58655831	Gm20257	4.05499	7.766e-09	14.8	47.4	9	0.169948	21	0.554802	19	0.434725	10	0.428782	15	0.368098	64	1.52125	66	1.47579	31	0.877039	28	0.457239	48	1.51981
1	59763400..59879014	Bmpr2	2.19274	8.91958e-07	3637.4	6298.8	3192	10.0102	4099	9.67073	4061	9.15622	3150	9.09687	3685	8.05669	5010	12.3052	9536	25.4429	6040	17.1543	6576	15.3239	4332	11.5648
1	59886969..59887689	Gm37977	3.71286	0.00615276	2.4	7.4	4	0.294168	0	0	2	0.112872	1	0.0695804	5	0.298665	9	0.555436	10	0.684237	4	0.303619	10	0.659541	4	0.281858
1	60887000..60915832	Ctla4	5.43657	4.09439e-05	15.6	68.6	14	0.182056	15	0.102865	15	0	17	0.19378	17	0.0554517	23	0.21007	139	1.33391	109	1.40929	60	0.530633	12	0.0872189
1	60977927..61000320	Icos	3.45184	0.000408313	32.6	89	22	0.200965	28	0.209628	43	0.225398	32	0.219391	38	0.150673	44	0.207564	156	1.1794	143	1.21262	81	0.610008	21	0.207367
1	61440101..61469475	Gm11588	17.3052	0.0235085	0	1.8	0	0	0	0	0	0	0	0	0	0	1	0	4	0	2	0.166344	1	0	1	0
1	62821355..62832370	Gm4208	3.48498	0.000548827	4.4	12.2	1	0	7	0	5	0.0467167	3	0.0575975	6	0	13	0.15326	18	0.11328	10	0.125665	6	0	14	0.174988
1	63273265..63314576	Zdbf2	3.79887	4.66229e-10	31	92.8	26	0.0963384	36	0.100977	41	0.11893	25	0.0792597	27	0.0748467	83	0.249566	138	0.428682	53	0.194544	112	0.375645	78	0.260868
1	63445891..63596276	Adam23	2.36021	7.71186e-07	1167.6	2207.2	864	2.39349	1200	2.43173	1278	2.50632	1171	2.74723	1325	2.23451	2216	4.30122	3788	7.04003	1906	4.23704	1824	2.8093	1302	2.67707
1	63917848..63935932	Gm13754	4.88522	0.00300066	2	7.8	2	0	4	0	2	0	0	0	2	0	8	0	3	0	5	0	6	0	17	0
1	63964727..63968999	Gm13749	2.7621	0.0203597	3.6	8	4	0.0370278	4	0.0557902	2	0	3	0.105099	5	0.0902252	11	0.124292	4	0.0689015	8	0.114652	9	0.0664147	8	0.0354783
1	64029447..64122282	Klf7	2.09211	4.91567e-07	1677	2768.8	1411	4.46702	1932	4.64748	1779	3.64816	1426	3.54769	1837	3.06679	2544	5.04014	3978	7.59023	2611	5.99032	2732	5.28106	1979	4.30508
1	66821226..66825914	Gm38218	2.36131	0.00215188	29	52.2	20	0.226163	23	0.195938	44	0.381824	24	0.256775	34	0.312283	55	0.521927	28	0.294591	42	0.490199	56	0.567917	80	0.866794
1	66830839..66863277	Acadl	2.01991	0.00951979	2052.4	3193.2	1816	37.2092	2442	37.8339	2385	37.4431	1802	34.1539	1817	25.1961	4555	77.1645	1164	16.0918	3200	68.375	2096	28.6266	4951	93.8308
1	66924295..66945404	Myl1	8.08337	0.000912053	75.6	469.2	72	1.355	140	2.25345	30	0.196192	60	1.16106	76	1.1421	525	10.0407	520	11.5365	30	0.29026	18	0.229281	1253	28.4645
1	68032186..69108059	Erbb4	2.41908	0.000192797	32.6	62.6	29	0	29	0	29	0.00329342	34	0.016242	42	0.0244008	64	0.0108045	77	0.027951	30	0.00885913	79	0.0115466	63	0.0123363
1	69826970..70725132	Spag16	3.14913	0.000206394	21.8	52	16	0	28	0	23	0	13	0	29	0	60	0.0657845	27	0	40	0.00809096	36	0.00703029	97	0.0600887
1	71242276..71414910	Abca12	24.5081	3.81678e-07	1.8	40.2	2	0	1	0.00341154	2	0.00347513	3	0.00428452	1	0.00367815	45	0.0684037	119	0.227518	7	0.0093479	4	0.00406123	26	0.0390507
1	71585520..71653200	Fn1	2.15481	5.33671e-07	21930.6	37189.4	22060	96.1735	29557	97.2099	24801	82.857	16256	66.3876	16979	58.7023	41524	149.662	41188	159.395	39912	176.635	32251	122.376	31072	128.076
1	72159442..72212307	Mreg	2.70357	1.46933e-09	90.4	193.8	76	0.742891	95	0.664597	95	0.641352	80	0.900554	106	0.791959	209	1.32477	274	1.72797	196	1.43767	131	0.79116	159	1.2679
1	72857932..72874884	Igfbp5	13.66	7.51336e-38	4272.8	46732.2	3789	32.0827	4907	31.1465	4070	26.5442	4203	33.9461	4395	30.0454	29580	207.436	89340	697.478	41266	356.611	44067	330.147	29408	238.097
1	73512046..73513041	Gm9553	8.30077	0.0033672	0.4	3.4	0	0	0	0	0	0	0	0	2	0.0864809	6	0.268052	1	0.0495316	2	0.109894	6	0.286463	2	0.102018
1	73522095..73529790	C530043A13Rik	7.49169	0.000419476	0.8	5.4	0	0	1	0.0204955	3	0.0208775	0	0	0	0	6	0.0684915	8	0.151873	6	0.168478	3	0.0731958	4	0.0782016
1	73528937..73536349	Gm29186	5.70279	0.0173301	0.6	3.2	0	0	2	0	1	0	0	0	0	0	3	0	6	0.149495	1	0.0829201	4	0	2	0
1	73618088..73864466	6030407O03Rik	2.68905	0.0137509	62	141.6	58	0	60	0.0327156	21	0.0166627	102	0	69	0.0176362	112	0.0546642	358	0.0606062	74	0	86	0.0194729	78	0.0208047
1	74125541..74148223	Rufy4	8.75728	7.68619e-11	3.2	22.8	1	0.0227668	5	0.0514544	4	0.0349422	3	0.0430807	3	0.0369837	30	0.0764218	23	0.233005	32	0.0704945	11	0.122506	18	0.0218141
1	74153989..74161246	Cxcr2	141.261	1.8025e-23	0.6	83.4	0	0	2	0.0262111	0	0	0	0	1	0.0141298	75	0.934312	179	2.71917	89	1.4005	26	0.34323	48	0.700069
1	74362108..74369321	Catip	2.64427	0.00104807	16.4	34.6	11	0.191855	20	0.307136	18	0.294457	14	0.226899	19	0.15583	30	0.322002	71	0.847884	17	0.247523	30	0.344119	25	0.459566
1	74375195..74386062	Slc11a1	3.64597	2.9323e-06	80.6	236	62	0.729883	109	0.959561	86	0.812707	65	0.704105	81	0.674201	164	1.47722	570	5.60577	185	2.11228	134	1.24497	127	1.33012
1	75247027..75264502	Ptprn	2.97818	6.51903e-11	248.2	582	253	2.90764	304	2.50072	262	2.3175	197	2.11343	225	1.95623	436	4.01087	791	7.89521	551	6.3241	691	6.43514	441	4.80668
1	75368212..75375012	Gm15179	3.44104	0.00140446	3.8	10.6	4	0	3	0	6	0	2	0.0578633	4	0	18	0.0513225	11	0	5	0	8	0	11	0
1	75479310..75506452	Obsl1	2.78715	1.14887e-11	160.2	351.8	136	0.688865	195	0.745415	158	0.605524	140	0.628056	172	0.712112	340	1.48199	489	2.37724	271	1.48663	323	1.44338	336	1.7041
1	75507077..75510366	Inha	3.09613	2.67823e-08	22	53.8	16	0.251639	24	0.324982	18	0.331039	20	0.238083	32	0.408776	53	0.663678	74	0.9365	44	0.742064	49	0.515828	49	0.861101
1	75546266..75562172	Slc4a3	2.4163	3.90496e-10	230.4	434.6	212	1.1161	296	1.23103	233	0.993715	178	0.980129	233	1.05177	454	2.05433	442	2.12273	391	2.28481	461	2.20649	425	2.19787
1	78816758..78820028	Kcne4	5.07744	9.08369e-09	133.4	539.2	120	2.33488	142	2.07471	170	2.57281	119	2.19022	116	1.83162	242	3.98577	1042	18.883	518	10.4223	716	12.5638	178	3.26972
1	78821258..78822652	Gm29187	47.6083	0.0100051	0	5.2	0	0	0	0	0	0	0	0	0	0	0	0	13	0.143203	0	0	13	0.0690173	0	0
1	79434669..79440120	Scg2	2.28347	2.2497e-07	228	408	190	3.98469	277	4.35194	239	3.83443	226	4.3884	208	3.4591	359	6.29853	445	8.63091	359	7.70316	533	9.90764	344	6.82787
1	79794197..79861180	Serpine2	19.0442	5.5374e-15	182.2	2845.8	154	1.45566	236	1.85818	184	1.52045	164	1.54303	173	1.36844	1165	8.23425	8530	62.714	1915	15.5529	1992	14.5294	627	5.74688
1	80184719..80192073	9830004L10Rik	6.08607	0.00593189	0.6	3.4	0	0	1	0	0	0	0	0	2	0.0184601	4	0.0762908	2	0	4	0.0703737	4	0.0203827	3	0.0435533
1	80198706..80218473	Fam124b	2.58009	0.00498878	6.8	14	8	0.110565	6	0.0356977	8	0.0727261	6	0.0448324	6	0.0641458	11	0.0795293	18	0.176348	10	0.114117	20	0.198314	11	0.0605362
1	80501073..80758527	Dock10	2.10905	0.000117017	1546.2	2573.8	1125	1.45003	1531	1.4176	1630	1.41571	1515	1.7594	1930	1.71419	2106	1.63174	3585	2.8321	3410	3.44259	2534	1.9589	1234	1.19845
1	81076950..81341764	Nyap2	2.02455	0.0274538	24.2	38	22	0.0296744	29	0.0255489	14	0.0162657	16	0	40	0.0516479	29	0.039132	35	0.0473298	27	0.0262523	64	0.057027	35	0.0365562
1	83116766..83119167	Ccl20	2.17049	0.000983457	31.4	53.4	22	0.746289	32	0.899553	29	0.773143	38	1.12974	36	1.03047	50	1.47174	41	1.31926	55	1.81012	76	2.50983	45	1.60888
1	83254139..83408200	Sphkap	4.62557	2.2309e-16	60.4	217.4	53	0.176709	61	0.183047	84	0.296638	51	0.182864	53	0.139043	170	0.519019	229	0.683332	213	0.746643	306	0.817145	169	0.597892
1	84992690..85270566	C130026I21Rik	3.38506	3.27177e-08	228.2	602.2	161	0.0969864	271	0.104379	225	0.0744269	221	0.170415	263	0.101282	417	0.290676	674	0.2836	855	0.48621	806	0.472174	259	0.146029
1	85105946..85114035	A530040E14Rik	2.0449	0.00974406	49.2	80.4	56	0.661942	36	0.429894	62	0.525487	43	0.561495	49	0.48203	89	0.99605	76	0.955664	112	1.57844	95	1.26917	30	0.393668
1	85156809..85327306	Gm2619	4.95027	2.32945e-11	9.6	37.6	7	0	5	0	13	0	7	0	16	0	38	0	48	0	37	0	29	0	36	0
1	85199613..85213786	Gm7609	2.60992	0.000193708	14.2	29.2	7	0.0212435	18	0.144035	11	0.0978131	14	0.120595	21	0.103528	36	0.320889	27	0.296475	31	0.306964	34	0.381033	18	0.183191
1	85266698..85285491	Gm16026	2.53389	0.0343401	21.8	42.8	16	0.0264788	18	0.0299219	22	0.0609592	24	0.0751572	29	0.118288	25	0.0777719	20	0.0615899	79	0.286959	78	0.154354	12	0.0507416
1	85526690..85550577	Gm7592	4.25114	0.0120684	3.2	10.4	1	0	1	0	9	0.0648967	2	0	3	0	2	0	6	0	22	0.349137	13	0.0758419	9	0
1	85576899..85598817	Sp110	2.77867	1.69849e-07	303.2	651	215	1.11037	307	1.13104	334	1.16412	270	1.36128	390	1.59415	898	3.79281	322	1.26589	677	3.21213	645	2.6578	713	3.41647
1	85600378..85645037	Sp140	2.20975	8.65392e-08	401.4	696.2	315	2.08718	384	1.72842	450	2.26193	362	2.231	496	2.47172	848	3.87741	638	2.9944	809	4.07823	653	2.94348	533	3.63329
1	85649988..85709998	Sp100	2.26424	1.83779e-06	896	1571.2	662	2.44909	854	2.32083	939	2.34254	836	2.74872	1189	2.78149	1914	4.59924	982	2.32434	1702	5.54081	1569	3.66276	1689	4.89492
1	85928483..85940624	4933407L21Rik	4.66486	0.00188	2.2	8.4	1	0	0	0	3	0	1	0	6	0.0353882	5	0.0365625	13	0.0810739	11	0.089938	10	0	3	0
1	85972365..85986917	Gm28100	5.30063	8.34309e-06	3.2	13.8	2	0	3	0.0686353	6	0.0699145	3	0	2	0	12	0.0764547	20	0	21	0	9	0	7	0
1	86099026..86111970	Htr2b	3.37486	2.6822e-10	37	97	20	0.422996	50	0.787293	42	0.6874	37	0.776877	36	0.62651	82	1.37812	108	1.96778	99	2.0802	118	2.09759	78	1.4543
1	86666291..86670571	Nppc	32.6696	1.25277e-14	3.8	104	3	0.101773	8	0.230014	2	0.0390501	4	0.144436	2	0.0826631	56	1.87894	247	9.75307	114	5.30466	82	2.6469	21	0.828872
1	87080171..87096418	Gm29371	20.5259	2.48805e-07	2	34.6	0	0	1	0	1	0	2	0	6	0	6	0	90	0.167232	20	0	44	0	13	0
1	87620312..87720507	Inpp5d	2.26498	8.41985e-06	1106.6	1984.6	885	2.23897	1090	2.12813	1078	2.2909	1072	2.38233	1408	2.32843	1575	2.96176	2836	5.34089	2445	6.48635	2018	3.88455	1049	2.51953
1	89927956..89931179	Gbx2	5.79548	0.0104997	1	5	1	0.0248355	2	0.0374199	0	0	0	0	2	0.0403443	2	0.041683	5	0.0924281	12	0.3076	5	0.111365	1	0
1	89930234..89933290	D130058E05Rik	5.53821	0.0063145	1.2	5.8	4	0.154588	1	0.029115	0	0	1	0	0	0	5	0.0648639	4	0.0719147	7	0.239332	10	0.311936	3	0.11109
1	91801461..91848028	Twist2	4.5144	3.62171e-07	84.4	308.6	53	0.133645	94	0.289462	86	0.217938	83	0.205475	106	0.339221	217	0.77105	802	2.6734	166	0.758664	201	0.704154	157	0.480198
1	92820958..92837896	Gm29481	2.75192	0.0254828	3.4	7.6	5	0	5	0	2	0	1	0	4	0.0410558	11	0	9	0	5	0	7	0	6	0
1	92831645..92860779	Gpc1	2.091	1.8529e-06	721.6	1194.4	740	7.05066	921	6.51954	777	5.51318	530	4.67737	640	4.58307	1415	10.6174	1494	12.2688	1085	10.3747	848	6.67344	1130	9.65088
1	92842177..92848771	Gm29480	3.04101	0.0433008	2.8	7	0	0	3	0.0724092	4	0.098345	5	0.121251	2	0.0260227	9	0.241976	13	0.357705	4	0.132271	2	0.0574657	7	0.214885
1	93015464..93101951	Kif1a	2.1946	1.49733e-08	498.2	862	480	2.39829	587	2.2606	483	1.84044	444	2.17231	497	1.92488	886	3.46721	920	3.75421	802	3.7834	941	3.82768	761	3.34888
1	93168725..93231072	Crocc2	3.09029	0.000209456	12	30	15	0.0148693	11	0.00560092	11	0.0114106	14	0.0351707	9	0.0120773	21	0.0374341	53	0.152178	17	0.0230204	28	0.086678	31	0.0854823
1	94038305..94052553	Pdcd1	6.3182	3.09359e-07	12.8	65.4	11	0.247261	11	0.144881	12	0.0843321	15	0.233941	15	0.178518	37	0.553326	113	1.30363	115	2.09835	44	0.665248	18	0.263238
1	98131456..98144655	1810006J02Rik	2.83241	0.00308613	6.2	14	5	0.0281742	9	0	6	0.0648622	4	0	7	0.0686517	14	0.0236433	19	0.0524266	22	0.0581586	8	0	7	0.0269952
1	106934449..106957080	Serpinb12	91.1205	8.58104e-05	0	10.4	0	0	0	0	0	0	0	0	0	0	7	0.106877	36	0.454231	0	0	1	0	8	0.0813531
1	107045587..107052303	Serpinb3a	193.898	2.47191e-06	0	21.8	0	0	0	0	0	0	0	0	0	0	19	0.463791	59	1.60311	1	0	0	0	30	0.934488
1	107078167..107083506	Serpinb3d	36.7514	0.0183273	0	4.2	0	0	0	0	0	0	0	0	0	0	1	0.0365926	19	0.608554	0	0	0	0	1	0.0417804
1	107361198..107380475	Serpinb11	12.4033	5.31283e-05	0.8	9.4	0	0	0	0	0	0	3	0.0688483	1	0.0197015	8	0.122132	21	0.315951	3	0.075106	11	0.174027	4	0.0464821
1	107511423..107535478	Serpinb2	18.3328	4.64278e-06	0.8	14.2	2	0.0451459	1	0.0170054	1	0	0	0	0	0	15	0.246256	40	0.525048	9	0.0931924	3	0.0404878	4	0.0865134
1	107529003..107549271	Serpinb10	7.82525	0.00260048	1	7.2	1	0.0151931	1	0.0114458	2	0	1	0	0	0	6	0.050999	22	0.141357	4	0.0470435	3	0.0408764	1	0
1	107917259..108028337	D830032E09Rik	4.35133	0.0180486	1.2	4.4	0	0	3	0	0	0	1	0	2	0	2	0	6	0	6	0	2	0	6	0.0139997
1	111804934..111807775	Gm8173	2.97082	0.0253492	2.8	6.8	2	0.0536407	4	0.0404105	3	0.0411636	3	0.0761266	2	0.0435685	9	0.15755	10	0.174676	2	0.0553639	7	0.0962122	6	0.102792
1	118834132..119053619	Gli2	2.48981	1.51953e-08	1437.8	2849.2	1090	1.50526	1455	1.60504	1482	1.51648	1301	1.10282	1861	1.04079	3406	2.24783	4339	2.84409	1997	2.26271	2064	1.37764	2440	2.13013
1	119415465..119422248	Inhbb	17.154	3.39387e-20	35.6	492.4	31	0.373846	46	0.403682	31	0.277325	28	0.318336	42	0.404865	234	2.40522	1197	13.0203	421	5.14475	410	4.07916	200	2.19697
1	120474538..120505024	Marco	93.3958	0.0026127	0	10.8	0	0	0	0	0	0	0	0	0	0	0	0	45	0.717578	0	0	9	0.148217	0	0
1	125913620..126830799	Nckap5	2.43679	0.000668029	1802.8	3389	1207	0.525856	1628	0.581029	2001	0.608672	1762	0.572158	2416	0.647792	5371	1.39006	1319	0.395483	2468	1.27546	2584	0.848878	5203	2.028
1	129273302..130219278	Thsd7b	2.41561	1.54462e-06	182.2	346.4	167	0.0950248	206	0.0589543	182	0.102948	169	0.0899058	187	0.0953423	509	0.295518	203	0.0988126	325	0.196155	339	0.210544	356	0.219587
1	130422824..130437914	Gm15674	2.92198	5.18202e-06	215.8	484	192	1.71816	260	1.90062	199	1.61893	146	1.46099	282	2.2788	650	5.6944	192	1.47717	561	6.26288	396	3.74494	621	6.35583
1	130429781..130437191	Gm15675	2.82926	5.9586e-06	238.6	518	168	1.90143	294	2.36571	232	2.06712	212	2.24874	287	2.55059	693	6.00783	198	1.95672	591	6.52683	465	4.56022	643	6.68014
1	130439027..130462744	Cd55	3.25416	2.3868e-06	1771	4424.6	1518	10.2049	2183	10.7334	1854	8.78701	1493	9.65514	1807	8.48393	5734	30.5232	1375	7.75632	6212	47.5213	3245	18.4705	5557	36.5046
1	130882074..130887454	Il24	3.67485	0.0479514	1.4	4.4	1	0	1	0	2	0	3	0.0361958	0	0	3	0.0321043	8	0.142377	6	0.0789715	4	0	1	0.0366558
1	130932656..130940115	Il19	42.0723	0.000330079	0	4.6	0	0	0	0	0	0	0	0	0	0	1	0	13	0.42936	5	0.0952607	3	0.124159	1	0.0442167
1	131019845..131024974	Il10	29.9897	1.12846e-06	1.2	33.6	2	0	0	0	2	0	1	0	1	0	8	0.101901	121	2.03359	22	0.501318	13	0.290399	4	0.0775649
1	131744022..131771504	Slc26a9	33.2688	2.12784e-07	0.4	14.8	1	0	0	0	0	0	1	0	0	0	11	0.0425723	43	0.21712	5	0.0314163	8	0.0454965	7	0.0291647
1	132342023..132349626	F730311O21Rik	2.26741	0.0259612	41.6	73.4	22	0.155752	53	0.300675	47	0.201696	38	0.248673	48	0.300452	31	0.204225	122	0.72456	82	0.54255	110	0.750789	22	0.121253
1	132564690..132741797	Nfasc	5.11685	7.17525e-24	252.4	1009	189	0.378608	307	0.508324	238	0.304925	223	0.407865	305	0.450618	779	1.13562	1322	2.00891	1160	2.10475	1074	1.77504	710	1.17809
1	132729355..132732826	Gm10538	5.27608	0.000353536	1.6	7	0	0	2	0.0425634	3	0.065035	2	0.0534549	1	0.0229449	3	0.0711187	9	0.236548	9	0.262411	7	0.177342	7	0.18947
1	133906531..133914822	Gm15851	3.57604	0.000797464	3.8	11	5	0	4	0	2	0	5	0	3	0	9	0	12	0	8	0	13	0	13	0
1	134111242..134151540	Chit1	2.26068	0.0202989	33.8	61	26	0.671927	56	1.0124	23	0.381121	26	0.552809	38	0.474573	125	2.84386	55	0.869791	38	0.964888	20	0.419199	67	1.3436
1	134182176..134190181	Chil1	166.657	4.33542e-22	4.8	646	2	0	4	0	3	0.0145115	8	0.0715655	7	0	83	1.06322	950	15.7818	549	10.032	1446	22.8776	202	3.08019
1	134193448..134201232	Mybph	10.8709	6.04293e-15	5.8	49.8	2	0.0455336	5	0.0171515	5	0	7	0.0430807	10	0.0924592	64	0.63048	35	0.211823	39	0.328974	35	0.245013	76	0.981633
1	134199223..134235431	Adora1	8.15869	2.07473e-33	56	356.8	51	0.394127	51	0.290012	69	0.344654	41	0.277504	68	0.320121	275	1.33836	461	3.03591	314	1.95826	423	2.12899	311	1.74766
1	134289989..134292548	Myog	27.7127	0.0127895	0	3	0	0	0	0	0	0	0	0	0	0	2	0.0595273	9	0.296991	0	0	0	0	4	0.135933
1	135160234..135167681	Gpr37l1	2.22374	2.56827e-05	70.2	123.4	58	1.35539	60	0.968275	72	1.25532	84	1.81301	77	1.40458	116	2.17678	122	2.45689	112	2.58079	165	3.24843	102	2.19431
1	135371057..135375237	Shisa4	2.05774	4.46151e-05	88	141	69	1.22801	125	1.6355	87	1.14431	75	1.16186	84	1.19335	127	1.84022	163	2.69314	111	2.10489	169	2.8516	135	2.37426
1	135434580..135607295	Nav1	2.31777	6.38191e-09	2429	4463.6	2019	4.22799	2649	4.11452	2759	3.92959	2125	3.90712	2593	3.54257	4695	6.09628	6608	8.84517	3915	6.62009	3573	4.99578	3527	5.93348
1	135584773..135599948	Gm4793	3.12019	0.00136198	16.2	41	19	0.324305	8	0.122158	17	0.202207	13	0.230126	24	0.312799	26	0.340188	79	1.03721	48	0.732207	39	0.563509	13	0.252471
1	135606447..135688105	Gm38399	3.23029	7.11803e-17	489	1236.2	397	2.7076	518	2.28261	548	2.74566	386	1.49435	596	2.17301	1154	4.81483	1573	6.8677	1273	5.42282	1273	4.5963	908	4.07675
1	136576938..136579477	Gm33994	17.4366	0.0410376	0	1.8	0	0	0	0	0	0	0	0	0	0	0	0	3	0.0408728	4	0.0680123	2	0.0393976	0	0
1	136624901..136630053	Zfp281	3.02777	1.34289e-10	291.2	699.2	244	2.56688	327	2.55679	335	2.67862	283	2.7741	267	2.22447	549	4.78584	1090	10.4523	760	8.23625	654	5.94291	443	4.4044
1	136670769..136690804	Gm19705	2.02625	0.029875	13	20.8	9	0.0680665	17	0.102557	14	0.0783509	7	0.0643998	18	0	20	0.0571202	37	0.0633292	20	0.0351266	15	0	12	0.0652182
1	136696211..136726142	Platr22	14.4155	1.07125e-07	2.6	30	1	0	5	0	4	0	0	0	3	0	7	0	55	0.0610185	26	0.0338449	52	0.117632	10	0
1	138062861..138175708	Ptprc	2.25716	8.36943e-05	1680.8	2994.4	1218	2.44842	1693	2.59988	1776	2.63803	1743	3.50655	1974	2.80306	2569	3.70367	3658	6.30516	4343	8.20955	3181	4.75288	1221	2.19586
1	139804167..139858702	Cfhr2	5.05749	0.0177916	1.4	6.2	0	0	2	0	0	0	5	0.0259532	0	0	2	0	14	0.0255217	3	0	7	0	5	0
1	139862957..139936477	Gm16332	6.69179	1.27889e-11	6.8	36.2	4	0	9	0.0269267	10	0.0274285	3	0	8	0	33	0.0749859	56	0.199529	40	0.202898	34	0.0641091	18	0.0513701
1	139939601..139994205	Gm5834	4.37775	3.24582e-07	11.6	41.6	11	0	14	0	10	0	11	0	12	0.0419761	55	0.0867381	72	0.14425	33	0.0533404	33	0.139044	15	0
1	140038433..140049029	Gm38019	3.90418	1.06552e-06	11.6	36.4	9	0	14	0	13	0	17	0	5	0	27	0.117096	56	0	34	0	41	0.125139	24	0
1	140084708..140183764	Cfh	3.37526	1.86422e-12	589.2	1577.4	412	2.00853	622	2.31714	619	2.2535	704	3.44944	589	2.18595	1326	4.3779	2087	8.72695	1862	7.43015	1688	5.57627	924	3.26463
1	143999338..144004161	Rgs2	2.21092	4.55505e-07	491.8	860.6	460	6.37397	649	6.93847	494	5.12695	453	5.86463	403	4.55967	774	8.784	1150	14.4042	916	12.6595	796	8.92846	667	8.72663
1	144242296..144249242	Rgs1	2.27823	1.53276e-07	306.2	555.8	308	2.52174	373	2.41458	345	2.14198	272	2.1127	233	1.56353	572	3.90123	764	5.97303	499	4.05313	515	3.7117	429	3.3661
1	146494760..146902472	Brinp3	2.42721	0.000175409	38.2	73.8	30	0.0530011	30	0.0114082	37	0.0058104	50	0.0429822	44	0.0245995	65	0.0317697	82	0.056357	62	0.0781483	111	0.0814843	49	0.0652927
1	150074873..150099963	Ptgs2os	3.90316	0.00185949	16.4	54.2	18	0.0541612	15	0.0136009	15	0.0554174	22	0.0341624	12	0.0293275	29	0.136353	158	0.18477	43	0.14907	27	0.0647639	14	0.0172983
1	150100031..150108227	Ptgs2	13.5513	7.72596e-10	152.4	1707.2	178	1.70186	222	1.6397	157	1.18162	116	1.10631	89	0.752271	621	5.14917	5099	45.4988	1749	18.342	785	6.20887	282	2.60681
1	150159043..150164948	Ptgs2os2	10.0603	7.6047e-05	4	33.8	3	0	12	0.0915662	1	0	3	0.0287493	1	0.0246805	21	0.152997	97	0.706783	19	0.282261	28	0.218008	4	0.0582292
1	150449412..150466165	Prg4	3.82617	0.00108849	45.2	139.8	32	0.123887	50	0.14933	53	0.0950707	39	0.0586068	52	0.100625	44	0.270307	405	3.97665	123	0.831138	93	0.699961	34	0.201795
1	152954993..153119261	Nmnat2	2.56286	5.05515e-07	282	572.4	207	0.669562	348	0.808451	304	0.696823	228	0.468611	323	0.573637	526	0.862069	1060	1.42513	400	0.937208	446	0.888378	430	0.773368
1	153122756..153186447	Lamc2	4.82219	4.07865e-08	1420.8	5237.6	1160	6.36497	1596	6.65349	1393	5.88159	1335	7.1017	1620	6.88416	6422	30.05	1060	4.55348	6830	39.8728	4483	18.6982	7393	40.4658
1	153218922..153332786	Lamc1	2.45016	2.24103e-07	4779.8	9354	4411	22.8646	5707	22.7013	5238	20.6255	3963	18.1942	4580	17.1343	8316	33.8458	16470	65.4301	8504	41.2042	7491	29.3986	5989	27.1959
1	153503015..153550045	Npl	3.05857	9.34461e-08	66.4	160.4	38	0.550103	63	0.644658	92	0.72703	75	1.06985	64	0.546101	238	2.46206	144	2.36005	194	2.74425	98	1.42522	128	1.28843
1	153653025..153700323	Rgs8	2.1173	1.14223e-05	73.6	122.2	66	0.203515	77	0.178181	89	0.253259	51	0.14051	85	0.223379	133	0.327724	146	0.33776	142	0.386043	88	0.172651	102	0.210809
1	153740349..153745468	Rgs16	3.36365	1.10489e-05	70.2	192.2	65	1.24682	68	1.02469	75	1.00899	66	1.09386	77	1.28889	131	2.14969	453	8.1203	148	2.90132	141	2.41932	88	1.71594
1	155011332..155057179	Gm29282	2.29067	0.000252535	19.2	34.6	10	0	25	0	19	0	18	0	24	0	40	0.0940732	40	0	35	0	35	0.100535	23	0
1	155212471..155244444	BC034090	2.588	1.71919e-11	249.8	512.2	237	1.18416	295	1.16658	243	0.939782	213	0.99588	261	1.04401	511	1.96196	687	2.98506	470	2.29815	473	1.78811	420	2.03647
1	156075966..156205026	Fam163a	4.93257	2.51025e-11	58	222.6	67	0.450744	62	0.34986	41	0.262044	48	0.310154	72	0.399389	212	0.710662	147	1.05479	150	0.845862	275	1.23721	329	0.968462
1	156255296..156303664	Tdrd5	5.68002	0.000303469	4.8	21.2	3	0.00764363	2	0	8	0.0117314	5	0	6	0.0310419	29	0.0128288	5	0.0284466	10	0.0157784	16	0.00685497	46	0.0585901
1	157118948..157134399	Gm30694	3.11407	6.00681e-07	12.4	30.6	13	0	11	0	16	0	10	0.0407865	12	0	33	0	34	0	32	0	26	0.0773218	28	0.0413049
1	158362273..158691781	Astn1	2.00515	1.76508e-06	383.8	599.6	332	1.04549	449	0.945966	428	1.0339	310	0.785221	400	0.932348	659	1.51503	541	1.40394	548	1.95236	705	2.1459	545	1.45098
1	161142691..161170498	Ankrd45	2.34469	0.0119489	8.6	15.8	5	0.028393	9	0.0427799	15	0.0871545	7	0	7	0.0230616	19	0.119134	16	0.105667	7	0.0586102	18	0.15278	19	0.122422
1	161982453..162478034	Dnm3	3.4044	1.33066e-14	553.6	1491.4	424	0.216106	624	0.216183	538	0.160401	534	0.201112	648	0.16114	1286	0.431082	2307	0.695488	1139	0.449753	1588	0.619551	1137	0.475225
1	162217623..162225550	Dnm3os	4.25731	0.00263727	11	39	9	0.380782	2	0	17	0.511368	15	0.450336	12	0.231961	25	0.479317	104	1.7714	38	1.08079	10	0.170746	18	0.729695
1	163245119..163313710	Prrx1	2.20242	0.00961795	123	220.8	137	0.373745	204	0.407904	63	0.12502	96	0.199473	115	0.18681	220	0.494586	458	0.936204	127	0.316514	137	0.300804	162	0.42238
1	163702256..163725232	Mettl11b	18.9115	0.000739583	0.8	13.4	0	0	1	0	0	0	0	0	3	0	23	0.240783	12	0.186869	1	0	0	0	31	0.412378
1	164048234..164057677	Sele	27.2471	9.53767e-21	2.6	60	1	0	3	0.0411529	2	0.0139733	5	0	2	0	57	0.7029	111	1.3892	66	0.920891	33	0.424579	33	0.314042
1	164061982..164084181	Sell	3.37973	3.06589e-06	109.2	296	71	0.448518	108	0.41223	104	0.406145	128	0.704432	135	0.539163	220	0.903332	521	2.89608	356	2.12021	286	1.29521	97	0.515699
1	164115264..164150026	Selp	27.4326	2.10918e-38	32	710.2	23	0.1562	44	0.280607	22	0.16597	35	0.329675	36	0.292777	571	3.83157	1472	12.0511	620	5.20858	443	2.83399	445	3.32713
1	164143432..164146366	Gm16587	16.1823	0.00455421	0.4	6.8	0	0	2	0.0925742	0	0	0	0	0	0	0	0	21	0.971807	5	0.317076	8	0.440815	0	0
1	164148591..164152217	Gm16548	9.90299	0.00120283	0.6	5.8	0	0	0	0	0	0	1	0.0409196	2	0.0702569	3	0.108882	16	0.482873	3	0.0892777	6	0.155148	1	0.0414396
1	164151838..164220277	F5	4.69369	2.74931e-06	15.8	60.4	9	0.0499552	16	0.0430102	22	0.0876237	19	0.0877762	13	0.040575	55	0.215596	135	0.57766	58	0.228337	30	0.140803	24	0.0683782
1	166254139..166316823	Ildr2	2.24583	1.07292e-07	152.4	267.8	142	0.539814	194	0.527704	165	0.483292	118	0.413451	143	0.381036	269	0.916789	273	1.0583	306	1.36636	285	0.939416	206	0.868198
1	166974023..166999728	Gm16701_1	6.53401	3.43906e-05	1.6	8.8	1	0	0	0	2	0.0435656	3	0	2	0	7	0	8	0.105639	8	0	14	0.0509132	7	0.0543951
1	166998295..167000841	Gm16701_2	2.41922	0.0371783	5.8	11	4	0.0977698	15	0.245518	3	0.0250094	2	0.0616686	5	0.0794115	9	0.191442	14	0.18193	9	0.269095	15	0.292273	8	0.156131
1	167001417..167091302	Fam78b	4.06293	2.04085e-20	280.4	893.6	238	0.226347	309	0.29683	278	0.244463	256	0.309333	321	0.285982	765	0.717574	1056	0.96717	796	0.82199	1147	1.21796	704	0.771111
1	167598384..167639623	Rxrg	2.10704	0.00671638	23.6	39.6	30	0.253923	27	0.243466	23	0.19486	19	0.196564	19	0.112497	59	0.426176	30	0.214774	23	0.166779	37	0.28983	49	0.486595
1	167689237..167848741	Lmx1a	2.25581	8.80404e-05	230.2	406.8	165	0.359113	225	0.305827	266	0.443327	195	0.457948	300	0.494591	565	0.851673	373	0.450335	556	0.692954	191	0.196037	349	0.792893
1	169741477..169747642	Rgs4	3.20559	5.54368e-12	194	489.8	167	2.63579	188	2.35961	233	2.92896	171	2.62335	211	2.87765	396	5.27123	663	9.87307	487	7.96707	601	8.71854	302	4.6902
1	169972307..170110762	Ddr2	2.86114	2.62458e-14	2709.8	6110.6	2146	8.47672	2975	9.12405	2943	8.70553	2549	9.75298	2936	8.60978	5929	18.0407	7783	29.5607	6103	23.2933	6344	20.7633	4394	15.564
1	170644532..170682789	Olfml2b	2.15815	5.54734e-08	460.8	784.2	375	5.10536	523	5.48528	479	4.86442	444	5.83531	483	4.74508	897	9.37376	823	9.69136	917	11.6351	665	6.74498	619	6.71381
1	170907273..170912941	Fcrlb	6.65178	7.35636e-06	7	38.6	9	0.289071	5	0.0622208	7	0.0633804	4	0.0781424	10	0.234792	22	0.242583	101	2.53583	39	0.554092	18	0.333315	13	0.276974
1	170958617..170976547	Fcgr2b	4.47203	9.6605e-18	385.8	1375.2	317	2.32609	419	2.22151	484	2.60024	356	2.29609	353	1.78518	1296	7.27777	2262	14.1866	1511	10.5957	1019	5.92153	788	5.22089
1	171018920..171029761	Fcgr4	6.13526	6.46329e-13	29.6	147	33	1.26649	45	1.20855	23	0.647934	25	0.958614	22	0.58292	166	4.25127	235	7.54142	166	5.75159	66	1.77945	102	3.47869
1	171051174..171064935	Fcgr3	3.13942	5.41718e-09	143.6	361.8	108	2.53513	161	2.94531	162	2.92989	141	3.12102	146	2.53046	402	7.22814	619	13.4701	360	8.228	210	4.35536	218	4.68249
1	171225054..171226379	Apoa2	10.2132	0.000928963	0.4	4.2	0	0	0	0	0	0	0	0	2	0.0802002	2	0	7	0.183737	8	0.101913	2	0.0885529	2	0
1	171229572..171234365	Fcer1g	3.36832	1.76872e-07	92.2	253.4	79	3.70075	117	4.43334	70	2.04848	109	4.19019	86	1.8725	246	8.60404	475	19.6995	242	10.5823	173	5.76728	131	4.99912
1	171250421..171260637	Adamts4	23.9406	4.01281e-25	139.2	2651.8	156	1.62048	206	1.5862	167	1.31122	74	0.709228	93	0.761068	1398	11.8411	5437	52.0617	3216	33.8376	2281	19.5155	927	8.54495
1	171388954..171410298	Arhgap30	2.30858	1.13734e-06	413.2	750	290	2.11398	450	2.5976	479	2.74838	398	2.92247	449	2.48386	621	3.85804	1069	7.31361	880	6.46093	734	4.73964	446	3.33325
1	171515233..171516922	Gm9765	6.27102	0.0204075	0.6	3.6	1	0	1	0	0	0	1	0	0	0	2	0.138619	9	0.153687	3	0	2	0	2	0.158271
1	171518122..171535294	Itln1	4.46839	3.64773e-07	12	43.2	6	0.0929428	16	0.0700189	9	0.0713238	17	0.131904	12	0.113236	31	0.272985	85	0.907978	37	0.143893	31	0.375089	32	0.534321
1	171559193..171609746	Cd244	3.79247	5.23566e-09	97.8	298.4	62	0.108745	87	0.204808	92	0.18359	103	0.246928	145	0.273809	306	0.611418	550	1.42658	282	0.79689	196	0.36084	158	0.364679
1	171767127..171801184	Slamf1	3.34034	0.000199232	37.8	98	23	0.0689069	34	0.0843559	46	0.0859281	36	0.0977923	50	0.10494	58	0.137335	107	0.400694	168	0.515624	130	0.339884	27	0.0825292
1	171839697..171890718	Cd84	2.62936	2.41725e-08	226.2	471.2	166	0.752411	246	0.968073	219	0.655248	237	1.06382	263	0.878928	454	1.47565	613	2.37543	613	2.63515	394	1.38746	282	0.955834
1	171895664..171898237	Gm10521	3.85209	0.00372251	3.8	11.8	2	0.0205998	1	0.0155189	6	0.0948491	2	0.0389801	8	0.133854	10	0.17287	20	0.383322	18	0.361447	8	0.0923716	3	0.0592133
1	171917515..171953170	Slamf6	2.64621	0.000969247	123.4	255.6	88	0.187135	110	0.173512	110	0.171223	120	0.292819	189	0.344914	150	0.22952	313	0.656262	412	0.794871	321	0.548662	82	0.151718
1	172209894..172219868	Casq1	5.56658	0.00260919	28.4	121.6	34	0.760978	42	0.778031	10	0.0417122	21	0.385706	35	0.397342	144	2.98773	84	1.82061	17	0.112203	16	0.121868	347	8.41108
1	172341210..172374085	Kcnj10	2.00806	1.0651e-05	114.4	182.4	103	0.853167	114	0.76833	128	0.790175	106	0.751537	121	0.820409	228	1.3414	193	1.47809	208	1.81176	157	1.09054	126	0.873842
1	172581758..172590568	Slamf8	2.1014	0.00691728	45.2	76.8	30	0.767072	50	0.963129	53	1.10371	62	1.4515	31	0.597078	133	2.41392	72	1.42737	84	2.11124	42	0.831244	53	1.01059
1	173331886..173333750	Ackr1	2.21043	1.86515e-05	47.2	82.6	40	1.39636	59	1.64901	45	1.12948	43	1.46396	49	1.34873	85	2.37526	115	3.61662	85	2.88243	58	1.79381	70	2.27809
1	173519717..173535957	Ifi214	2.29524	0.0469744	23.2	42.4	13	0.0589645	24	0.0444212	11	0.0226245	29	0.111576	39	0.155651	38	0.0989638	47	0.356595	59	0.25865	59	0.264403	9	0
1	173630917..173647928	Ifi209	3.22884	5.52959e-08	50.2	128.4	41	0.239183	54	0.213975	54	0.149133	52	0.268729	50	0.218555	124	0.639788	140	0.876236	175	1.17262	146	0.764171	57	0.429701
1	173723430..173741809	Ifi207	3.32358	7.23012e-12	132.4	346.8	83	0.533133	137	0.849177	163	1.12217	140	1.12412	139	0.890796	354	2.60767	438	3.72729	439	4.52785	294	2.55455	209	1.98491
1	173747293..173766943	Ifi204	5.45258	1.4426e-19	47.6	208.2	40	0.402034	48	0.381397	57	0.354226	58	0.619873	35	0.217696	305	2.28668	185	1.64861	224	2.35138	178	1.42886	149	1.3839
1	173775837..173802720	Ifi203-ps	2.34042	0.000193758	46.4	85.4	34	0.122513	53	0.535318	55	0.300852	41	0.278193	49	0.179116	142	0.431806	47	0.364758	94	0.278188	79	0.417516	65	0.211296
1	173857220..173942491	Mndal	2.22968	2.26117e-06	258.6	456.2	195	0.847026	228	0.870152	286	0.74455	265	0.976247	319	1.02571	620	1.95149	376	1.38988	527	2.20944	457	1.64356	301	0.973897
1	173896345..173913046	Ifi211	8.94974	4.98327e-18	10.8	75.6	7	0.148526	11	0.201407	16	0.227957	10	0.252945	10	0.241274	86	1.79482	45	0.939685	109	2.4221	78	1.54514	60	1.13849
1	173920407..173942672	Ifi203	2.08773	0.000825628	209.8	349	172	1.09906	208	1.01264	237	1.1468	231	1.30917	201	0.95049	572	2.76694	189	1.1697	419	2.55437	333	1.80114	232	1.37884
1	173962568..173982744	Ifi202b	4.42691	4.51733e-18	72.8	252.6	54	0.593667	65	0.470781	77	0.527511	85	0.768623	83	0.482193	252	3.4087	217	3.25595	316	5.99839	237	3.75491	241	3.92189
1	174011998..174031810	Ifi205	3.51282	2.82792e-07	28.8	81.2	22	0.241191	28	0.181702	27	0.155864	33	0.276239	34	0.226834	97	0.713736	98	0.685023	120	1.04816	53	0.341534	38	0.291913
1	174501825..174822729	Fmn2	2.47154	6.68695e-08	60.8	117	38	0.0865967	57	0.125458	77	0.11246	57	0.107142	75	0.124441	129	0.173291	114	0.198326	104	0.261261	130	0.191167	108	0.229771
1	175059087..175492500	Rgs7	2.28006	1.97522e-09	456	809.8	337	0.330624	469	0.482587	556	0.412294	405	0.410568	513	0.151055	825	0.554907	871	0.711356	743	0.682491	897	0.667149	713	1.00976
1	176733653..176814067	Cep170	2.23043	6.50812e-08	733.8	1296.4	554	1.56278	775	1.6316	847	1.70057	743	1.83041	750	1.47749	1247	2.56387	1855	4.45086	1266	3.37637	1180	2.52816	934	2.27255
1	177020073..177258203	Akt3	3.296	8.05046e-18	1651.6	4241.6	1281	3.97368	1682	3.64844	1891	3.77997	1516	4.03376	1888	3.4881	5086	8.57107	3688	7.50978	3981	11.9729	3891	8.14821	4562	11.2239
1	178529125..178939200	Kif26b	2.74084	1.15035e-07	433.6	949.8	332	0.429357	510	0.478392	412	0.431932	359	0.344782	555	0.380973	1069	0.926508	1718	1.27228	625	1.10974	610	0.456244	727	0.795124
1	180330485..180424802	Itpkb	2.01679	8.71983e-06	2853.2	4527.8	2495	11.9229	3173	11.0451	3094	10.2917	2279	9.36566	3225	9.4562	3711	12.3534	6648	18.8156	4399	17.9147	4677	14.9866	3204	12.1085
1	181896384..182019990	Enah	2.03758	1.82532e-07	2131.6	3410.8	1864	4.20867	2444	4.08483	2278	4.07199	1813	3.64189	2259	3.42468	3438	6.10369	3967	6.6593	2947	6.69731	3860	7.2993	2842	5.88775
1	182287990..182303325	1700047M11Rik	3.40111	0.00176506	10.2	28	6	0.055893	9	0.056143	12	0.042892	11	0.0705094	13	0.0151326	16	0.125078	62	0.346686	34	0.211525	21	0.050126	7	0.0178514
1	184013302..184075636	Dusp10	2.04074	7.26445e-06	399.4	638.2	356	2.7366	436	2.9677	368	2.3007	340	2.39128	497	2.46343	776	4.75391	542	2.59479	711	6.31468	495	2.87631	667	5.84541
1	184610280..184629473	Gm37800	11.3837	9.2088e-06	1.2	12.2	0	0	2	0.0401465	0	0	4	0	0	0	9	0.178881	24	0.148744	16	0	3	0.0477919	9	0.153181
1	184727140..184732619	Hlx	2.49522	4.07007e-09	273.6	543.8	274	5.8424	320	5.27817	259	4.17977	262	5.39553	253	4.40506	477	8.14534	766	14.25	519	11.3154	520	9.43543	437	8.80947
1	191097847..191108945	Batf3	3.25806	3.96794e-09	30.8	79.2	15	0.332022	32	0.350182	34	0.356708	31	0.408376	42	0.458452	113	1.05878	79	1.17387	75	1.0966	76	0.833739	53	0.858945
1	192190774..192510159	Kcnh1	3.06505	4.6266e-09	146.6	356.8	121	0.209752	134	0.185262	154	0.238669	126	0.205296	198	0.187991	285	0.273134	611	0.646026	303	0.380724	360	0.486491	225	0.395019
1	192891233..193035775	Syt14	2.55797	2.24285e-08	63.8	128	65	0.142203	75	0.0736513	67	0.115946	58	0.0714756	54	0.0577506	117	0.145438	125	0.186055	135	0.21557	134	0.191296	129	0.225667
1	193221634..193264075	Hsd11b1	6.33147	1.18565e-08	39	203.4	53	1.0617	54	0.830601	36	0.51705	32	0.598841	20	0.331671	117	1.90186	478	7.35158	152	3.01348	182	2.87478	88	1.72154
1	193272161..193273217	G0s2	3.59165	3.9195e-08	32.4	93.8	30	1.82631	33	1.51344	34	1.58837	35	2.01591	30	1.48338	81	4.13803	173	9.57217	87	5.40361	54	2.83898	74	4.31638
1	194955759..194976960	Gm16897	2.03772	0.00069524	91	142	63	0.36172	108	0.705302	93	0.506179	75	0.28184	116	0.881397	150	0.857078	89	0.712683	125	0.834525	179	1.14493	167	0.856264
2	9352431..9447676	Gm13219	6.13311	0.0101765	3.4	17.6	0	0	5	0.00813559	2	0	5	0	5	0	14	0	54	0.110523	0	0	10	0	10	0
2	11172108..11301222	Prkcq	2.15079	6.61436e-05	349.2	587.2	219	0.359433	323	0.355399	335	0.35053	362	0.453427	507	0.468323	489	0.509	691	0.766372	767	0.757417	607	0.490236	382	0.495063
2	11315372..11319874	Gm38171	20.908	1.02464e-15	1	18.6	1	0	1	0	2	0	0	0	1	0	25	0	20	0	15	0.114492	13	0	20	0.106287
2	11332825..11333713	Gm37851	52.1007	0.00131123	0	5.4	0	0	0	0	0	0	0	0	0	0	5	0.250262	0	0	0	0	13	0.695374	9	0.514336
2	11338366..11398501	8030442B05Rik	47.3545	1.06176e-21	9	327	8	0	9	0	12	0.0393142	12	0	4	0	239	0	125	0.0476652	161	0.0528766	390	0.0459448	720	0.147261
2	11339488..11344111	Gm13293	458.802	3.69371e-31	0	49.4	0	0	0	0	0	0	0	0	0	0	35	0.303073	42	0.397112	46	0.508303	75	0.736113	49	0.534789
2	11385003..11387064	Gm13291	166.175	4.0193e-12	0	17.6	0	0	0	0	0	0	0	0	0	0	18	0.339669	5	0.150637	11	0.334212	24	0.580799	30	1.16347
2	11471433..11554077	Pfkfb3	8.61911	3.09152e-46	637.8	4270	498	1.59191	648	1.48456	640	1.30773	624	1.59904	779	1.72019	3691	12.1584	4194	14.1587	3981	16.0975	5013	16.0501	4471	18.149
2	11521706..11530836	Gm10851	2.62718	0.00110757	12.6	26.2	9	0.251745	14	0.260774	12	0.265634	14	0.387049	14	0.332271	13	0.343297	45	1.22968	26	0.844456	25	0.64909	22	0.633178
2	11642807..11693193	Il2ra	3.17501	2.4463e-06	65.6	167.4	62	0.264661	40	0.10736	76	0.164042	66	0.250404	84	0.239769	130	0.401486	277	1.05126	205	0.787972	146	0.474707	79	0.321859
2	11705290..11734317	Il15ra	2.13066	0.000145735	329.4	558.6	220	1.10914	288	0.934404	394	1.33621	288	1.24121	457	1.49177	617	2.26186	985	3.69502	401	1.63714	408	1.35835	382	1.67979
2	14229392..14332057	Mrc1	2.49607	0.000185211	1060.8	2137.8	923	5.79259	1207	5.49246	1202	5.3649	1055	6.3231	917	4.17087	1607	7.24266	4371	20.5434	2532	11.3045	1170	4.64258	1009	4.58529
2	14345677..14347520	Gm37697	6.69962	0.0154099	0.6	3.8	1	0.0287548	0	0	1	0.0220663	1	0.0272058	0	0	1	0.0241305	8	0.214028	2	0.0593571	3	0.0773637	5	0.137758
2	14388316..14494977	Slc39a12	6.99773	9.98063e-07	7.8	44.8	6	0.0176864	12	0	11	0	7	0	3	0.0143654	33	0.0445263	113	0.131644	37	0.0182546	27	0.0793077	14	0.0508389
2	14603088..14987908	Cacnb2	2.28837	1.83927e-08	3347.6	5933.6	2431	0.789481	3308	0.788557	3820	0.738585	3169	0.780522	4010	0.76012	5964	1.17243	5239	1.10593	5520	1.648	6952	1.20523	5993	1.26641
2	14706834..14739722	Gm10848	2.65495	3.7117e-06	43	90.4	38	0.497739	37	0.330859	28	0.247152	51	0.387821	61	0.332935	84	0.737106	88	0.572061	88	0.967019	105	0.735219	87	0.757446
2	17343909..17731464	Nebl	2.28374	4.30142e-07	149.8	271.6	110	0.0974511	138	0.097013	180	0.101492	153	0.0987872	168	0.0593644	284	0.108065	404	0.178099	219	0.122135	232	0.112367	219	0.103377
2	18025193..18037737	A930004D18Rik	2.08263	0.00566476	23.8	39.2	12	0.141271	30	0.260156	28	0.204776	19	0.23762	30	0.305986	47	0.461037	67	0.876261	25	0.243016	31	0.337854	26	0.300799
2	19344317..19351050	4930447M23Rik	8.77031	0.000829102	0.4	3.6	0	0	0	0	1	0.0229112	0	0	1	0	5	0.0250544	3	0.0277779	3	0	4	0.0535506	3	0
2	22940073..23040241	Abi1	3.7226	8.50266e-10	4938.4	14519.8	3913	16.228	5218	16.0496	5801	16.7625	4171	16.5981	5589	13.6081	8422	17.0946	26727	10.5959	15465	17.7674	15122	10.3904	6863	17.5524
2	24186476..24193568	Il1f9	63.5658	2.72505e-16	0.8	49	4	0.0643493	0	0	0	0	0	0	0	0	45	0.486007	96	1.22735	58	0.96304	16	0.173129	30	0.369939
2	24215418..24225702	Il1f6	19.1262	0.0275692	0	2	0	0	0	0	0	0	0	0	0	0	3	0.100785	3	0.0558703	0	0	0	0	4	0.0575368
2	24322424..24322956	Gm13411	25.5939	0.0149727	0	2.6	0	0	0	0	0	0	0	0	0	0	0	0	2	0.119163	0	0	6	0.229724	5	0.368152
2	24494068..24495011	Gm13418	6.32408	0.00223845	1	5.4	0	0	1	0.0423154	2	0.0862081	1	0.0531435	1	0.0456223	5	0.235681	1	0.05226	10	0.579738	4	0.201495	7	0.376732
2	25608635..25617678	Ccdc183	2.50764	0.0214478	7.8	15.4	7	0.0873539	6	0.0526468	14	0.147477	1	0.0165296	11	0.127712	12	0.13195	29	0.357607	10	0.108192	16	0.235023	10	0.133918
2	26352176..26360918	Card9	2.46134	1.88787e-06	57.2	111.4	46	0.369988	56	0.47036	61	0.42589	55	0.525084	68	0.450772	90	0.892649	177	2.173	103	1.28882	95	1.14061	92	1.37371
2	26580014..26593120	Egfl7	2.92618	3.68083e-09	398.8	940.2	398	3.23193	448	2.67573	380	2.36391	337	2.61189	431	2.9532	874	5.834	1729	11.4328	708	5.80283	754	5.38933	636	5.09663
2	27021363..27027998	Slc2a6	2.36976	2.11513e-08	90.8	168.6	65	0.660527	112	0.920581	88	0.519558	82	0.859299	107	0.844987	165	1.5659	208	2.30458	176	2.07933	157	1.71789	137	1.61386
2	27061636..27072179	Tmem8c	12.7896	0.000162675	0.6	7.2	0	0	0	0	3	0.0269293	0	0	0	0	2	0.0294485	13	0.261196	6	0.217315	13	0.188827	2	0.0672468
2	27079379..27108981	Adamtsl2	12.9204	4.70129e-14	22.2	225.4	16	0.0663378	20	0.0649687	16	0.0559981	23	0.0690406	36	0.0808223	53	0.12804	383	1.48747	205	0.79424	321	0.725817	165	0.540276
2	27110380..27142491	Fam163b	8.09789	6.20484e-09	2.6	17.4	1	0.0179195	2	0.0269995	2	0.0275027	5	0.0508626	3	0.0436642	12	0.13534	25	0.200068	18	0.129466	21	0.0964236	11	0.120188
2	27882925..27887052	2810430I11Rik	2.63622	0.000292501	14.2	29.6	14	0.108655	20	0.163712	10	0.0595583	10	0.117488	17	0.100861	22	0.169337	44	0.375489	36	0.400521	23	0.20881	23	0.163599
2	27886425..28039514	Col5a1	2.1707	9.48939e-06	6015.2	10383.4	6030	31.2147	7634	29.7358	6734	25.6363	4135	18.5543	5543	20.5091	9836	38.1392	17673	68.0035	8550	41.6159	8093	31.9596	7765	33.7862
2	28025417..28030437	Gm13372	3.74195	0.000338762	5.4	16	2	0.154139	9	0.522546	8	0.414	3	0.218753	5	0.250392	11	0.582078	32	1.43411	15	0.875	8	0.552941	14	0.886133
2	28192992..28230736	Olfm1	2.29118	2.92486e-09	364.2	660	338	3.92493	381	3.04681	379	2.9318	314	3.2899	409	3.46673	660	5.93622	847	9.09469	608	7.02382	653	6.85254	532	5.2764
2	28609450..28621982	Gfi1b	3.59046	0.0216716	1.8	5.2	0	0	1	0.0218283	4	0.0667053	1	0	3	0.0706024	2	0	4	0.107833	8	0.0598112	6	0.0519704	6	0.0832869
2	29194541..29253005	Ntng2	3.04027	3.31698e-08	268	661	281	1.67444	262	1.18135	280	1.17278	239	1.15674	278	1.06859	578	2.14119	1284	5.34137	497	2.48261	559	2.34785	387	1.75716
2	29245107..29253006	6530402F18Rik	2.3731	1.89416e-05	125	236.6	92	0.875552	126	0.877053	140	1.01892	130	1.11969	137	0.961223	193	1.52601	436	3.79557	196	1.86694	184	1.54454	174	1.53954
2	30236795..30238223	1700084E18Rik	2.17295	0.0230426	12.4	21.4	7	0.218205	9	0.273976	17	0.558165	14	0.481718	15	0.768007	30	1.22076	24	1.01509	7	0.225215	26	0.782764	20	0.975679
2	30240567..30282148	Gm28035	2.16878	2.07193e-06	185.6	314.8	169	1.38878	176	0.98969	185	1.02734	150	1.19559	248	1.34141	269	1.77441	347	2.36307	354	3.00884	356	2.5583	248	1.78621
2	30266203..30282149	Phyhd1	3.60494	8.00132e-08	118.2	338.4	100	0.957902	158	1.06743	108	0.658517	114	1.07623	111	0.778035	170	1.0718	660	5.36597	250	2.08034	364	2.79197	248	1.893
2	30471537..30474219	Ier5l	3.30679	7.9195e-11	117.6	309.8	129	2.54941	149	2.17372	123	1.83508	82	1.53326	105	1.65335	294	4.79296	466	8.47661	345	6.95564	248	4.37777	196	3.63569
2	30595040..30608943	Cstad	2.6598	5.4342e-06	62	130.4	45	0.258863	57	0.0650053	72	0.231759	58	0.0816395	78	0.175214	96	0.217233	219	0.561976	140	0.534359	120	0.348231	77	0.289369
2	30629655..30689210	9330198N18Rik	2.10474	0.000289689	30.4	49.4	17	0	43	0	35	0	23	0	34	0	49	0	52	0	46	0.0877743	45	0.114402	55	0.0814835
2	30713147..30720057	Gm14488	5.13066	2.60594e-14	14.2	58.2	9	0.0498032	16	0.075039	10	0.0636979	19	0.0942407	17	0.0809032	59	0.222901	78	0.46337	51	0.205613	54	0.253099	49	0.270408
2	30889471..30929863	Ptges	3.93679	6.4597e-08	499.6	1595.8	405	3.60147	548	3.68871	518	3.17779	476	3.64993	551	3.2758	1099	6.47471	3794	28.3627	1227	9.85675	1215	7.69362	644	4.20036
2	31950139..31973442	Aif1l	2.0262	0.00905789	22.8	37.6	28	0.315618	18	0.168422	17	0.151377	29	0.286173	22	0.181584	55	0.496614	37	0.330358	38	0.38005	24	0.247671	34	0.327611
2	32384633..32388252	Lcn2	232.474	6.77435e-13	7.6	1520.6	5	0.101075	11	0.167519	3	0.0465386	8	0.133882	11	0.180611	154	2.51067	6516	120.033	258	5.32042	524	9.02834	151	2.78914
2	32646595..32682669	Eng	3.01553	4.48868e-11	628.8	1516	647	7.36151	735	5.99976	637	5.07623	512	5.0688	613	4.81956	1331	10.2118	2536	22.0587	1472	14.5335	1141	8.63423	1100	9.99031
2	32732620..32741016	6330409D20Rik	2.57397	0.0258875	6.4	12.8	6	0.185268	9	0.111658	8	0.199044	2	0.0701152	7	0.180576	4	0.0932843	16	0.482648	21	0.420685	15	0.365536	8	0.177516
2	32986224..33131654	Garnl3	2.23315	4.86724e-08	305.8	535.6	271	0.334833	337	0.391308	289	0.237184	267	0.304611	365	0.369588	494	0.504333	628	0.686962	444	0.567122	610	0.662168	502	0.612852
2	33805816..33813591	Nron_1	2.52847	0.00132346	10.6	21.2	6	0.0870909	13	0.131221	10	0.10025	9	0.123599	15	0.165055	18	0.219255	35	0.405148	14	0.20974	23	0.234315	16	0.180801
2	34941750..34961772	Traf1	2.24746	0.000193614	172.8	309	134	0.680963	209	0.798598	143	0.527955	183	0.836899	195	0.758371	240	0.84834	460	1.74395	356	1.47089	344	1.3788	145	0.612108
2	34983331..35061438	Hc	2.90013	0.0393404	2.2	5.2	1	0.0084635	2	0.00637602	1	0.00649485	2	0.00800757	5	0.0206229	4	0.00710241	7	0.0314978	5	0.0174708	5	0.0151805	5	0
2	35313986..35336976	Stom	5.65629	8.38524e-12	1162.4	5031.6	1007	17.312	1296	16.5039	1204	15.3866	1108	17.9588	1197	15.9047	6026	83.1223	1656	23.4016	5256	87.5404	3793	50.4629	8427	133.581
2	35400179..35463231	Ggta1	3.43635	4.03515e-17	505.4	1371.8	392	1.45255	519	1.56085	543	1.53809	492	1.87502	581	1.34443	1326	3.51513	1750	6.0868	1508	5.14848	1387	4.05952	888	2.69723
2	35751241..35979913	Ttll11	2.10052	5.75445e-05	203	338.2	178	0.263538	257	0.268026	236	0.242685	157	0.324144	187	0.299674	309	0.331734	583	0.551691	271	0.299205	290	0.271798	238	0.290386
2	36049458..36079718	Morn5	6.3479	0.0491632	0.4	2.6	1	0	0	0	0	0	1	0.0702625	0	0	2	0.0623202	3	0	4	0	3	0	1	0
2	36081953..36105408	Lhx6	3.61436	1.52665e-07	24.4	70.2	15	0.0662108	25	0.0997605	30	0.160898	24	0.125288	28	0.134446	58	0.231512	130	0.482554	51	0.284741	71	0.267207	41	0.179747
2	36566662..36576178	Olfr344	3.73999	0.0455467	1.2	3.8	0	0	0	0	2	0.0106033	2	0.013073	2	0.0112228	3	0.0173928	4	0.0257113	2	0.0142612	5	0.0309791	5	0.0330977
2	40595246..42653624	Lrp1b	4.1551	4.48868e-11	139.4	456.6	123	0.0111516	172	0.0151221	107	0.0119808	130	0.0147713	165	0.0163038	306	0.0467913	605	0.10168	378	0.0897772	723	0.106011	271	0.0555619
2	43555329..43682715	Kynu	2.3747	7.63269e-05	190.8	351.2	131	0.181086	202	0.103941	211	0.105878	190	0.228442	220	0.168096	378	0.28222	206	0.264759	565	0.623013	377	0.317071	230	0.264394
2	49619298..49774778	Kif5c	2.13701	2.7521e-07	286.4	477.8	266	1.1953	343	1.10743	330	1.08819	221	0.948279	272	0.868345	495	1.66348	465	1.86503	433	1.77009	588	2.27711	408	1.65746
2	51130438..51149111	Rnd3	2.09398	0.000875115	946	1516.4	766	5.98193	1038	6.28208	999	5.73813	884	6.16906	1043	5.56807	1724	11.2848	713	4.64171	1470	11.9778	1326	7.51061	2349	17.5616
2	52038009..52056686	Tnfaip6	3.78139	2.7361e-06	40.6	122.2	37	0.65117	54	0.794243	46	0.571091	28	0.440065	38	0.453342	93	1.14494	220	2.1349	167	3.48846	92	1.11235	39	0.475368
2	52136647..52378474	Neb	7.03125	0.000104238	330.6	1826.8	377	0.572487	560	0.63115	175	0.0841909	258	0.26988	283	0.241406	1935	2.96957	2747	4.60634	232	0.261469	161	0.152058	4059	7.33157
2	52857860..53134202	Fmnl2	2.91312	2.63176e-10	2325.8	5342.4	1702	2.61032	2350	2.29756	2589	2.26619	2079	2.56118	2909	2.24154	4363	3.28949	8430	7.74388	5641	3.96417	5090	3.40508	3188	2.4253
2	52859723..52863516	Gm26603	3.79551	7.80863e-11	48.2	143.8	31	0.537466	51	0.698108	57	0.782231	46	0.771537	56	0.827931	101	1.49307	233	3.63837	137	2.4676	152	2.36019	96	1.65147
2	54436317..55118309	Galnt13	2.22962	8.81496e-07	85.2	149.4	71	0.0814707	73	0.0255735	108	0.0729403	79	0.12847	95	0.0386008	178	0.119645	136	0.0631671	147	0.10511	170	0.140041	116	0.0390307
2	55435970..55598145	Kcnj3	3.90216	1.41007e-10	45.8	136	29	0.0915081	55	0.0536185	56	0.109236	28	0.0480992	61	0.0743255	111	0.204778	120	0.293257	115	0.209884	205	0.346502	129	0.136389
2	57106830..57124003	Nr4a2	4.61357	2.05033e-08	131.4	483.8	139	1.08425	159	0.993969	162	0.872149	91	0.667416	106	0.56235	348	2.62003	829	5.68812	638	5.86508	478	3.36233	126	0.92623
2	57272564..57275686	Gm13535	2.49245	0.0289922	5	10	3	0.0844329	2	0.0424053	6	0.129587	7	0.186397	7	0.160017	11	0.2598	10	0.261855	8	0.232387	15	0.378606	6	0.161799
2	59484653..59505020	Dapl1	4.47582	0.0176356	4	15	3	0	3	0.0588303	6	0.17978	3	0	5	0.190283	10	0.26213	50	1.30781	1	0	4	0.140067	10	0.448939
2	60251993..60284488	Cd302	3.16309	1.06786e-08	189.6	476.8	151	2.78042	204	2.24216	215	2.22384	171	2.00077	207	1.6858	332	3.84498	916	15.485	443	6.91164	388	4.46028	305	3.82726
2	60417543..60553308	Pla2r1	2.02539	2.79192e-07	655	1047.8	524	1.35619	696	1.37472	737	1.28611	568	1.35094	750	1.27617	1183	2.15127	1380	2.71852	933	2.04843	908	1.82439	835	1.92803
2	60598292..60722643	Itgb6	4.06507	0.000202899	1362.8	4221.6	1031	3.69101	1368	3.51653	1234	3.9254	1318	4.52925	1863	4.0336	5769	15.606	367	1.15165	4404	16.7776	3547	9.66973	7021	23.277
2	60750193..60963192	Rbms1	3.04022	8.08902e-16	3984	9521.8	3218	8.20596	4348	8.12345	4623	7.73955	3345	7.54391	4386	7.1766	9439	17.1303	12425	21.3811	9408	21.1689	9608	16.0392	6729	15.4931
2	62474530..62483650	Gcg	3.56921	1.91557e-06	302	836	288	9.54713	353	8.68967	361	9.23293	274	8.49556	234	6.25545	1074	30.6175	354	10.4677	1357	46.6684	371	11.1084	1024	33.2579
2	65620771..65767447	Scn2a	2.02022	9.4734e-05	109.8	175	113	0.333833	137	0.2172	80	0.163025	106	0.263208	113	0.230066	182	0.428709	157	0.371778	166	0.438528	187	0.4763	183	0.37802
2	65845767..66031546	Csrnp3	2.79768	4.90323e-08	38	83	33	0.0472813	47	0.0615248	38	0.0692684	29	0.0406675	43	0.0593505	74	0.12264	85	0.131972	85	0.141964	109	0.142628	62	0.115316
2	66673425..66784914	Scn7a	2.06346	2.0985e-06	702.8	1132.6	486	2.66637	732	3.24444	784	3.19955	790	4.14986	722	3.31017	1130	5.02694	1033	5.02209	1158	6.65259	1299	6.06562	1043	5.18574
2	67446002..67526614	Xirp2	11.4163	0.0152731	33.8	305.8	56	0.239026	69	0.216752	3	0.0101904	21	0.079571	20	0.0683097	352	1.27781	348	1.38376	2	0.0091372	0	0	827	3.40566
2	69238282..69342616	Abcb11	4.90312	0.00179005	2	8	2	0	6	0	0	0	0	0	2	0	9	0.0172937	4	0.00958676	7	0	15	0.0277222	5	0
2	69380445..69404533	Dhrs9	19.628	4.1765e-20	168.8	2515.4	101	0.879396	175	1.04507	238	1.72988	155	1.27733	175	1.15692	3690	28.1885	438	3.01924	3059	29.556	1870	14.2181	3520	31.6745
2	69424340..69586065	Lrp2	6.04111	0.000260917	2.8	14.2	1	0.00317489	2	0	6	0.0146184	4	0.00300386	1	0.00257874	24	0.0452932	21	0.0443089	2	0.00655377	17	0.0313204	7	0.0121681
2	69670120..69684230	Klhl41	3.88932	0.00520678	29.4	90	29	0.251596	38	0.347492	27	0.112626	21	0.178532	32	0.221383	105	1.58351	143	2.55543	11	0.0432798	15	0.150424	176	3.15397
2	70039126..70429198	Myo3b	3.75248	3.67544e-05	27.2	80.2	14	0	31	0.0226997	30	0	30	0.00712707	31	0.0183552	32	0	142	0.0420516	68	0.0466492	122	0.114846	37	0.0144353
2	70489940..70563357	Gad1os	3.42559	0.00104135	10.2	28	6	0	9	0.0425861	8	0	13	0.0534834	15	0.0459142	11	0	56	0.210377	19	0.0583446	37	0.152088	17	0.108326
2	70508819..70540884	Erich2	3.48564	6.28212e-06	17.4	49.2	16	0.0899319	23	0.0406504	16	0.0276053	16	0.102105	16	0.0438272	47	0.120751	100	0.418364	32	0.148514	41	0.145175	26	0.13787
2	70553072..70602014	Gad1	2.65104	0.00104449	11.8	24.8	7	0.0208236	15	0.0522919	11	0.0213066	17	0.0853746	9	0.0225514	15	0.0174748	37	0.0839554	28	0.114627	21	0.0622502	23	0.0798088
2	71981240..72257474	Rapgef4	2.18703	0.000108208	400.8	685.4	308	0.262062	380	0.239304	449	0.329081	348	0.413241	519	0.322506	521	0.353201	847	0.546754	815	0.499979	911	0.548386	333	0.258704
2	72633936..72634607	Ak3l2-ps	17.5157	0.0277493	0	1.8	0	0	0	0	0	0	0	0	0	0	1	0.0662152	2	0.146826	0	0	3	0.21229	3	0.226808
2	73610660..73775346	Chn1	2.10574	1.43833e-07	188.6	313.6	162	0.566714	203	0.620999	181	0.450708	170	0.623925	227	0.535624	338	0.812803	378	0.997023	267	0.776349	316	0.98876	269	0.720708
2	74711927..74748442	Hoxd3	4.82722	0.000279446	11.8	44	7	0.0135299	0	0	35	0.0934453	6	0	11	0	38	0.0340622	72	0.113295	29	0.111717	36	0.157741	45	0.142601
2	74711929..74729160	Hoxd4	2.18755	0.000193814	72.2	125.6	50	0.305768	82	0.623306	48	0.372672	90	0.714733	91	0.642798	140	0.981099	154	1.05428	88	0.872517	114	0.887181	132	1.13742
2	74748422..74762896	Haglr	5.89154	0.00450585	0.8	4.2	0	0	1	0	2	0	0	0	1	0	5	0	3	0	4	0	7	0	2	0
2	75989141..76338774	Pde11a	2.45971	5.48796e-07	54.2	106.2	55	0.0407249	58	0.099711	52	0.0625042	50	0.0577966	56	0.0330779	111	0.0939829	148	0.0947263	74	0.0630498	95	0.100438	103	0.273145
2	76703980..76982547	Ttn	7.77989	0.00422646	1948	11915	2752	1.1955	4287	1.41285	345	0.102749	953	0.377893	1403	0.488829	13505	4.97128	17417	7.13831	457	0.18504	368	0.124555	27828	11.784
2	77410634..77819639	Zfp385b	3.13112	1.16653e-16	603.2	1473.8	485	0.464273	576	0.374051	622	0.366178	528	0.256237	805	0.324721	1478	0.589825	1580	0.401963	1475	0.598985	1377	0.329626	1459	0.667267
2	79834453..80129458	Pde1a	3.66805	9.11535e-21	1148.4	3337	822	1.08482	1161	1.42853	1216	1.17089	1159	1.44361	1384	1.05305	3913	3.04934	4079	4.38192	3296	4.77908	2990	3.16387	2407	2.56053
2	80394897..80400525	Gm13752	26.494	0.00140616	0	2.8	0	0	0	0	0	0	0	0	0	0	3	0.0906245	3	0	2	0	3	0	3	0
2	80411970..80447625	Frzb	3.47817	4.33791e-17	201.4	546	182	2.62089	244	2.61616	220	2.40094	182	2.4487	179	2.00902	511	6.0621	533	6.59913	622	9.07894	489	6.12591	575	7.45516
2	82053222..82259879	Zfp804a	3.11735	6.67389e-09	69.8	171	56	0.0707659	73	0.0380798	54	0.0387896	78	0.114778	88	0.0574781	140	0.229058	188	0.300986	129	0.281723	228	0.335454	170	0.222786
2	83724397..83806916	Itgav	3.17909	1.08466e-18	2341	5797.4	1938	7.32878	2732	7.72964	2627	7.51012	2030	7.07406	2378	6.45371	5692	16.9099	6245	18.2659	5904	20.5788	5389	14.6368	5757	19.5484
2	83737782..83759865	Gm13684	4.19111	9.50892e-10	21.8	71.4	15	0.281045	18	0.282302	23	0.359454	15	0.288064	38	0.55166	62	0.923737	87	1.43817	62	1.20864	100	1.63831	46	0.807853
2	84330626..84425411	Calcrl	2.18088	3.85368e-06	920.6	1604	717	4.31185	1011	4.35296	978	3.87566	957	5.18938	940	3.47575	1464	4.15618	2605	8.72077	1477	6.42333	1497	5.11374	977	3.80881
2	84734058..84738655	Ypel4	2.49888	3.33734e-07	48	94.2	34	0.588252	56	0.62654	51	0.466988	51	0.767673	48	0.494271	87	1.08944	122	1.60419	89	1.33992	74	1.10969	99	1.55486
2	84742169..84743655	Gm19426	3.92439	2.21722e-07	13.2	41.6	13	0.365178	15	0.440174	13	0.224189	11	0.138202	14	0.296608	31	0.796771	80	2.03857	35	0.979965	34	0.851498	28	0.559835
2	84765387..84775444	Serping1	2.94064	9.28822e-13	1137.8	2667.2	944	20.092	1294	20.7203	1214	19.9163	1244	24.7493	993	16.8195	2519	41.3005	3796	70.8917	2689	57.2694	2335	41.5193	1997	38.1748
2	84798828..84810335	Ube2l6	3.57317	1.18606e-09	116.6	326.6	86	1.93925	138	2.36152	127	2.34438	133	3.11661	99	1.72615	470	7.78022	194	3.80629	346	8.77391	225	4.09774	398	8.29781
2	84811176..84822652	Smtnl1	9.29034	0.00156885	0.6	5.4	1	0.0301101	1	0.0226836	0	0	0	0	1	0	11	0.0505356	7	0.140072	2	0	0	0	7	0.1154
2	84871924..84886710	Rtn4rl2	10.4163	1.69971e-23	17.4	145.2	19	0.528126	21	0.371342	14	0.297206	18	0.133247	15	0.114389	95	1.18185	231	4.7499	165	3.19787	123	1.4209	112	1.41687
2	84936579..84958509	Slc43a3	3.40254	2.14128e-10	370	1001.2	264	2.47064	406	2.78296	378	2.31526	359	2.51736	443	2.51806	743	4.79455	1883	12.6539	956	7.88298	799	5.17713	625	4.44999
2	85483594..85519024	4833423E24Rik	97.3721	6.52014e-06	0.4	44.6	0	0	0	0	0	0	1	0	1	0.0189558	56	0.646298	141	2.32336	0	0	1	0	25	0.357782
2	86020633..86044808	Olfr1033	24.5776	1.35123e-14	154.6	3090.2	172	0	150	0	148	0	108	0	195	0.0676099	718	0.0116422	8232	0.103262	3014	0.071595	2972	0	515	0
2	91082390..91115756	Spi1	2.92169	3.25041e-09	206	483.4	176	1.96749	216	2.19368	205	1.78161	193	2.25242	240	1.85374	509	3.50029	805	6.80967	491	4.83306	314	2.5585	298	2.13023
2	91118144..91136516	Mybpc3	2.47384	0.000244996	15	29.4	16	0.0254739	15	0.0287863	17	0.0195485	8	0.0361524	19	0	30	0.0748202	40	0.106654	25	0.0657305	33	0.148496	19	0.0366118
2	92408892..92432308	D930015M05Rik	2.41656	0.0100419	12.6	23.6	6	0.178231	14	0.167839	14	0.205161	4	0.084315	25	0.361912	22	0.299137	38	0.49748	25	0.367914	13	0.159842	20	0.298853
2	92856167..92913663	Gm13791	3.47634	0.00108338	5	14	5	0	2	0	9	0	5	0	4	0	13	0	23	0	9	0	7	0	18	0
2	92915098..92956058	Syt13	2.52332	3.33171e-10	585.6	1160	442	4.75114	701	5.72474	676	5.37704	485	4.6686	624	4.51172	1215	9.40569	1633	14.4551	1133	11.8302	811	6.20805	1008	8.18607
2	93027956..93044732	4631405J19Rik	2.05692	0.0484172	27	44.2	24	0.283151	22	0.168405	17	0.148672	14	0.126899	58	0.338923	53	0.425207	62	0.471427	37	0.430681	52	0.360857	17	0.15707
2	93955810..93957201	Gm13889	4.76284	4.93808e-23	549	2043.4	557	20.8362	725	20.5468	639	18.5328	364	13.1185	460	14.0155	1697	54.0544	2639	92.7838	2102	81.7764	2104	71.056	1675	60.4769
2	101714285..101883027	Prr5l	5.48194	8.88199e-18	186.8	785.8	133	0.373633	165	0.3619	224	0.344069	189	0.444407	223	0.459548	833	2.02461	473	0.923699	643	2.10447	867	1.95305	1113	3.29358
2	102449366..102452499	Fjx1	2.39866	1.0529e-05	60.8	115.4	64	1.04897	80	0.981437	63	0.791993	45	0.688322	52	0.714585	94	1.33461	181	2.83345	108	1.88594	94	1.39594	100	1.60488
2	103411688..103450989	Elf5	3.92011	0.0176876	13.4	41.6	13	0.0721781	8	0.0203909	8	0.0346182	15	0.0682899	23	0.11725	24	0.143855	29	0.142704	5	0.00931211	132	0.695857	18	0.129671
2	103566310..103718423	Abtb2	2.23369	1.781e-05	2465.6	4220.4	1771	3.61286	2425	3.45022	2194	3.85181	2072	4.02537	3866	5.10498	4530	7.50217	2862	3.19784	3935	8.63733	4416	5.94411	5359	10.0902
2	103957986..103981878	Lmo2	2.0621	5.84572e-06	166.2	268.6	104	1.61568	213	2.45281	163	1.84102	180	2.84884	171	2.10764	313	3.71832	259	2.93814	273	3.46151	270	3.29314	228	3.1196
2	104069849..104091187	Cd59b	2.1461	0.000483016	30.2	50.6	28	0.0815751	43	0.215093	39	0	21	0.0771807	20	0.0662577	60	0.239597	49	0.151795	40	0.0841958	47	0.0365791	57	0.117242
2	104095801..104115354	Cd59a	3.24211	3.51201e-13	226.8	572	213	4.80172	295	5.44815	236	3.99937	204	4.40454	186	2.78238	481	8.1573	558	11.5502	515	10.3955	685	12.0786	621	12.4838
2	104122769..104124749	A930018P22Rik	5.63322	0.00255446	1	5	2	0.0645059	1	0.0485958	0	0	1	0	1	0	5	0.108264	8	0.240066	4	0.133156	6	0.289251	2	0.0618065
2	104657288..104712169	Tcp11l1	2.186	5.44589e-09	405	699.8	370	1.10258	458	0.929376	423	0.781026	354	0.97023	420	0.983219	767	1.77288	831	2.13059	638	1.76668	676	1.57657	587	1.41104
2	104830741..104849876	Prrg4	2.98526	2.94819e-06	32.4	75	30	0.284804	31	0.201937	44	0.179988	33	0.301163	24	0.108859	64	0.421769	61	0.514377	59	0.62249	82	0.751231	109	0.850763
2	105076538..105126510	Wt1os	12.3179	6.8305e-14	3.6	36	1	0	4	0.0190991	6	0.00972753	3	0	4	0.0205917	30	0.021275	56	0.0471752	27	0.0130833	51	0	16	0.0242912
2	105126529..105173616	Wt1	15.9254	1.81139e-18	9	114.4	4	0.00855913	3	0	16	0.026273	9	0.0161961	13	0.0278079	91	0.32322	185	0.477806	94	0.265023	153	0.30704	49	0.205024
2	105224320..105379796	Them7	5.75848	1.67445e-05	5	23	8	0.102231	4	0	6	0.0523011	0	0	7	0	10	0	36	0	15	0	38	0.091683	16	0.065302
2	106003336..106406151	Dcdc5	2.13464	0.000362555	83.8	142.8	72	0.00649563	96	0.0195741	86	0	77	0	88	0.0105519	116	0	261	0.00604355	133	0	108	0.00582542	96	0
2	106693269..106868356	Mpped2	2.02431	0.000252517	190.8	309.6	151	0.21674	183	0.361553	175	0.201966	198	0.45407	247	0.301787	360	0.45471	434	0.432118	194	0.38349	360	0.527594	200	0.385673
2	109674700..109727007	Bdnf	3.26874	3.58082e-07	29.4	75.6	24	0.153519	41	0.147781	39	0.15708	23	0.161388	20	0.0831285	56	0.143145	120	0.388827	86	0.431339	69	0.214168	47	0.179783
2	110721340..110739527	Muc15	9.55236	0.00510038	0.4	4	1	0.0148568	0	0	0	0	1	0.0140564	0	0	5	0.0623377	6	0.0691139	1	0	1	0.0133239	7	0.0854104
2	112239468..112247111	Lpcat4	3.56923	3.50745e-11	188.2	519.4	186	3.00525	253	3.28283	213	2.76746	145	2.2036	144	1.78494	610	8.36971	331	4.47374	536	9.05336	439	5.97991	681	10.4022
2	112247948..112259291	Nutm1	9.34236	1.75725e-08	1.6	12.6	0	0	2	0.0214129	1	0.010906	3	0.0403383	2	0.0230863	15	0.0357786	8	0.0661129	17	0.117346	13	0.0892174	10	0.122553
2	113746164..113758646	Grem1	13.4664	8.01726e-48	1585	16819	1483	18.4331	1971	18.3646	1893	18.0693	1400	16.4846	1178	11.5975	12283	126.195	23707	267.719	18323	233.356	18564	203.304	11218	132.487
2	113776362..113829121	Scg5	2.45567	5.3685e-09	161.8	311.6	131	2.70357	175	2.87691	191	2.9824	156	3.38926	156	2.22337	275	5.16149	359	6.79161	333	7.28999	361	7.48602	230	5.21326
2	115863064..116065839	Meis2	3.84461	1.21118e-23	1933.8	5856	1509	1.45735	2152	1.53242	1994	1.32109	1714	1.53714	2300	1.51986	6322	4.03843	7553	4.51838	4897	4.45798	5545	3.77091	4963	3.9613
2	116066218..116067444	2700033N17Rik	3.67958	6.19848e-09	16.6	48.2	15	0.661879	16	0.720243	20	0.564358	12	0.417482	20	0.657063	40	1.66631	65	2.80537	42	1.6699	62	2.70412	32	0.775111
2	116067225..116085911	G630016G05Rik	3.30991	4.67449e-10	29.4	77	24	0	35	0	22	0	25	0.0142724	41	0.0122525	82	0.0506363	102	0.0561405	57	0.0311393	77	0.0541142	67	0.0578151
2	116900152..116912791	D330050G23Rik	3.27948	0.000100523	7.2	19	8	0.0683884	7	0.0171736	10	0.0349873	9	0	2	0.0185157	21	0.0382602	20	0.0636287	23	0.0705855	19	0.0613322	12	0.109211
2	116972575..116976428	Gm29340	7.1398	2.90163e-06	1.6	9.6	0	0	1	0.0103648	3	0.0316738	1	0.013017	3	0.0335243	10	0.115456	13	0.166408	5	0.0710006	12	0.148063	8	0.105459
2	118111876..118127133	Thbs1	7.46061	4.15269e-16	2166	12714.4	1991	16.1438	2550	15.7534	2407	15.2228	1893	14.9024	1989	13.2188	6886	46.8266	17895	128.854	19476	169.381	14811	108.691	4504	35.1025
2	118707517..118728438	Plcb2	2.09622	2.19968e-06	118.8	194.8	90	0.602818	118	0.472301	135	0.592127	107	0.517112	144	0.607136	196	0.836377	212	0.964684	238	1.44347	173	0.836158	155	0.785525
2	118754158..118762661	A430105I19Rik	2.21221	7.30372e-09	461.8	796.2	392	3.82784	532	3.89511	521	3.88256	387	3.57964	477	3.51461	732	5.76342	904	7.85578	753	7.32903	838	6.66676	754	6.39979
2	119167773..119172390	Gchfr	2.93783	0.00485976	11	24.6	8	0.575453	14	0.805108	18	0.946285	7	0.544453	8	0.467399	27	1.79366	5	0.305944	35	2.6303	26	1.84314	30	2.04795
2	119174509..119177575	Gm14137	2.0602	0.00127098	29	46.2	18	0.311193	35	0.455853	27	0.358212	26	0.425286	39	0.547647	37	0.536803	44	0.707751	47	0.82082	56	0.868263	47	0.778557
2	119351229..119354381	Chac1	3.04592	0.000361191	13.4	32	14	0.323909	20	0.463634	9	0.223709	10	0.30646	14	0.236779	22	0.543636	36	0.964369	16	0.46804	53	1.2491	33	0.962098
2	120046157..120085772	Sptbn5	2.53765	2.08463e-06	41.2	81.8	47	0.128799	47	0.0931499	36	0.0711644	24	0.0487441	52	0.13809	78	0.121056	82	0.182148	75	0.196746	91	0.221778	83	0.197454
2	120166412..120245335	Pla2g4e	5.44485	9.47646e-12	23	100.4	23	0.0685653	23	0.0401753	19	0.0292315	21	0.0432478	29	0.0618786	88	0.217369	177	0.524523	50	0.110084	80	0.136646	107	0.350379
2	121545529..121807087	Frmd5	4.21475	4.14311e-22	354.8	1164.8	266	0.316204	377	0.201158	332	0.231869	337	0.245984	462	0.194049	1017	0.436357	1216	0.490327	1308	0.478664	1286	0.554553	997	0.552082
2	121866970..121936220	Casc4	2.16086	2.67823e-08	269.4	455.6	226	1.33057	309	1.37744	302	1.27114	228	1.19038	282	1.07338	421	1.73186	550	2.56015	465	2.53177	467	2.11058	375	1.98606
2	122120108..122186189	Patl2	2.84248	1.4602e-11	66.6	148.8	43	0	70	0	78	0	62	0	80	0	192	0	157	0	137	0	137	0	121	0
2	122160700..122179027	Trim69	10.481	0.00267337	0.8	8.2	4	0.0280847	0	0	0	0	0	0	0	0	16	0.0707044	10	0.02613	8	0.0869607	0	0	7	0.0269094
2	122279247..122298165	Duox2	6.30559	1.16887e-07	1470.4	6974.8	1267	9.58123	1703	9.76341	1769	10.3076	1202	8.83787	1411	8.46149	7886	51.9463	793	5.57823	7606	61.1889	6349	41.062	12240	90.1525
2	122298900..122302885	Duoxa2	13.0579	1.56244e-11	125.6	1235.2	116	3.16411	153	3.46264	163	3.73164	101	2.71005	95	2.27241	1396	37.1178	118	3.50169	1446	47.6801	985	26.7037	2231	68.0059
2	122302191..122313730	Duoxa1	5.13382	1.2485e-08	34.2	132.8	27	0.199989	42	0.251105	42	0.276248	23	0.239673	37	0.259899	155	1.53282	43	0.384546	137	1.80268	115	1.25548	214	2.47829
2	122315672..122347972	Duox1	4.13004	6.45497e-11	52.8	168	46	0.32215	70	0.333703	56	0.316746	41	0.295271	51	0.228952	203	1.49533	101	0.608824	128	1.19492	167	1.3001	241	2.15104
2	122426477..122461137	Slc28a2	2.40683	0.0002639	50.6	94.6	29	0.214212	56	0.37022	73	0.522166	34	0.238438	61	0.327509	93	0.433546	125	0.644805	120	0.98842	95	0.531128	40	0.265615
2	122484941..122528040	Gm14085	3.05134	0.000282721	8.6	21	10	0.0955193	11	0.0479733	5	0.0325783	9	0.0401661	8	0.043102	19	0.115784	23	0.148119	33	0.230039	14	0.114218	16	0.101691
2	124089969..124667770	Sema6d	2.22117	3.00101e-08	1955.4	3366.8	1673	3.68089	2232	3.61286	2061	3.41044	1630	3.31156	2181	3.13248	3548	5.84073	2879	4.87308	3029	6.6757	3659	5.76904	3719	7.78025
2	125207529..125217512	Gm14002	8.57255	0.042561	0.2	2.2	1	0.0186769	0	0	0	0	0	0	0	0	3	0.04702	3	0.0521312	3	0.0385539	0	0	2	0.0178954
2	125627447..125724148	Shc4	3.58599	1.17818e-16	64.4	182.2	52	0.160426	64	0.13536	72	0.137883	69	0.176069	65	0.104242	199	0.387723	187	0.459721	156	0.377521	209	0.391334	160	0.375058
2	126034658..126091185	Fgf7	6.50511	1.37792e-07	425.2	2274.2	330	1.84473	442	1.62341	433	1.41564	416	1.83803	505	1.41879	1098	2.87694	6756	16.2977	1486	4.80211	1535	4.43612	496	1.54855
2	126320973..126500674	Atp8b4	2.74828	0.000113934	139	309.8	93	0.135346	117	0.179936	131	0.140522	161	0.210914	193	0.174598	264	0.347421	636	0.874077	296	0.493038	223	0.342724	130	0.23648
2	126593667..126619299	Hdc	24.2876	1.52312e-30	14.8	289.4	18	0.0663939	11	0.0250091	17	0.063688	11	0.047113	17	0.0471862	230	0.842713	474	1.67559	410	1.66178	134	0.550777	199	0.906522
2	126890391..126933235	Sppl2a	2.59801	0.000358556	2354.2	4663.2	1947	9.93776	2605	10.0268	2892	11.0636	2090	10.1435	2237	7.96736	5894	24.6901	1401	5.68773	5095	27.3478	3537	14.4552	7389	35.0563
2	127336159..127338376	Dusp2	3.34442	3.1393e-05	63.6	168	46	1.13831	59	1.15669	55	0.995418	64	1.47772	94	1.87063	87	1.84384	263	5.86189	243	6.09295	186	4.03594	61	1.4965
2	127338639..127357651	Astl	4.63226	0.0119293	2	8	3	0.0207124	0	0	2	0	3	0	2	0.0168232	4	0	19	0.0770836	8	0.0213778	8	0.0185753	1	0
2	127704386..127729932	Mall	2.09377	0.0231992	603.2	970	449	8.80206	576	8.74187	598	8.74252	652	11.1539	741	8.6092	1294	21.605	221	3.17249	1034	22.5075	744	11.7578	1557	28.6696
2	127838876..128123873	Acoxl	2.45092	0.0359897	12.4	25.6	15	0.0166794	7	0	10	0	17	0.0157809	13	0	34	0.181962	54	0.139667	12	0.0344305	10	0	18	0.0479443
2	128126038..128162547	Bcl2l11	2.1219	1.26797e-05	460.2	765.6	316	1.38685	452	1.51246	498	1.53051	453	1.76826	582	1.78085	584	1.68476	1108	3.27497	870	3.22406	690	1.93078	576	2.02486
2	128195993..128429349	Gm14005	4.886	3.68174e-15	735.6	2879.8	629	0.259285	871	0.293001	806	0.338256	574	0.343445	798	0.252719	2439	0.674521	5910	1.56806	2399	1.12398	2108	0.558078	1543	0.571401
2	129297370..129307826	Gm14023	2.71945	0.00535337	11	23.8	7	0.0893158	10	0.0897154	15	0.0685406	7	0.0845044	16	0.193453	16	0.149904	53	0.858696	17	0.430197	22	0.213601	11	0.114104
2	129299610..129309972	Il1a	21.0668	3.51482e-13	12.2	213	13	0.161167	13	0.121416	12	0.144292	13	0.177899	10	0.0654521	81	0.991819	545	7.97233	267	5.29529	128	1.71036	44	0.772112
2	129364570..129371139	Il1b	25.1201	8.79345e-26	56.6	1152.6	47	0.945365	86	1.44534	48	0.768143	57	1.10489	45	0.677517	681	9.19332	2689	45.5306	1296	24.8812	587	9.12656	510	8.87156
2	129369897..129375748	Il1bos	23.3131	5.59724e-06	0.2	6.2	1	0.0206158	0	0	0	0	0	0	0	0	10	0.086502	6	0.0767239	3	0.0425562	9	0.110932	3	0.0197531
2	129592835..129632228	Sirpa	2.66765	1.59131e-09	876	1856.4	779	6.04629	897	5.07558	980	5.43531	753	5.10766	971	5.48977	1626	8.65288	2899	15.8016	2021	13.3614	1597	8.5113	1139	6.56916
2	129686565..129699844	Pdyn	5.07286	2.25035e-08	23.2	93.8	27	0.477527	19	0.262892	40	0.563772	15	0.243278	15	0.223766	62	0.909352	162	2.71702	77	1.44069	123	1.99304	45	0.774305
2	130295169..130370481	Ebf4	2.0024	5.12382e-05	110	171.4	73	0.376869	123	0.456735	137	0.540692	98	0.310058	119	0.46581	170	0.673775	201	0.777505	122	0.321328	210	0.837613	154	0.643697
2	130390775..130397574	Cpxm1	8.48625	1.19917e-13	43	286	38	0.784892	59	0.870529	37	0.468473	41	0.783866	40	0.637512	183	3.16526	278	5.23357	543	11.5215	327	5.94411	99	1.90101
2	130405259..130406074	1700020A23Rik	12.4013	0.029101	0.2	3.2	0	0	0	0	1	0.0550612	0	0	0	0	0	0	8	0.267028	4	0.0740558	4	0.25739	0	0
2	130684113..130697519	Slc4a11	5.17438	6.02736e-12	23.4	92.8	11	0.0636541	26	0.103901	25	0.0488478	18	0.140525	37	0.103403	110	0.694425	51	0.30599	112	0.843137	96	0.723093	95	0.701389
2	130706200..130906406	4930402H24Rik	2.2461	1.94893e-09	1089.4	1908.8	807	1.87541	1124	1.89254	1268	2.08433	974	2.02383	1274	1.83438	1983	3.68614	2092	3.67027	1668	4.39502	2105	4.36314	1696	3.67489
2	131298064..131352892	Rnf24	3.58496	1.67434e-14	398	1099.8	341	1.68404	441	1.56823	409	1.73506	331	1.55644	468	1.55147	1184	3.89942	696	1.9803	1256	5.0052	1083	3.13943	1280	5.43832
2	131491496..131525922	Smox	5.95973	3.39146e-33	526.2	2436	471	3.88079	525	3.098	531	3.18709	470	3.29812	634	3.45071	2105	12.8211	2307	11.3769	2346	16.5278	2733	14.9107	2689	19.8575
2	131853678..131859747	Erv3	11.1515	0.00100696	0.4	4.6	0	0	0	0	0	0	0	0	2	0.0254988	1	0.0131725	9	0.131439	5	0.0810054	7	0.0985406	1	0
2	131909957..131956130	Gm44637	2.26595	0.0125779	12	21	9	0	10	0	14	0	9	0	18	0	15	0	13	0	29	0.211114	30	0.0987746	18	0
2	131950861..131956130	Prnd	2.85652	0.00957663	11.4	26	11	0.148619	15	0.174164	13	0.152066	6	0.0781181	12	0.134125	13	0.166291	61	0.798923	9	0.153393	31	0.444281	16	0.22151
2	132598195..132653068	AU019990	8.41378	8.08231e-12	5.2	35.8	9	0.0237989	2	0	11	0.0182631	2	0	2	0	50	0.0998578	44	0	35	0	23	0.0213433	27	0
2	132868305..132880891	Lrrn4	10.7585	3.08138e-15	5.6	48.2	2	0.0285458	4	0.0215051	14	0.10953	3	0.027008	5	0.0579643	69	0.742608	57	0.690536	29	0.353554	57	0.691213	29	0.369242
2	134786067..135475258	Plcb1	2.48017	3.45002e-11	6121.4	11873	4854	2.15626	6182	2.01256	7070	2.17454	5394	1.99948	7107	1.91799	11165	3.05051	13991	3.67948	11615	3.87005	13078	3.94884	9516	3.15846
2	135169573..135215616	4930545L23Rik	2.33815	0.0238904	24.8	43.4	9	0.127155	49	0.367207	15	0.130105	8	0.100255	43	0.344264	33	0.32012	52	0.49294	49	0.612455	34	0.456143	49	0.67009
2	136501910..136562091	Ankef1	2.24856	0.0414462	11.6	21.8	16	0.0221394	9	0.0222384	11	0.0113264	14	0.0488757	8	0.0179823	37	0.0743159	35	0.0411971	9	0.0304675	13	0.0463285	15	0.0212129
2	136713453..136782428	Snap25	2.24409	1.89586e-09	314.4	553.2	264	1.179	346	1.02938	365	1.0965	286	1.12288	311	0.818098	564	1.86085	605	2.47721	528	2.40958	590	2.52784	479	2.02741
2	141230431..141286991	Macrod2os1	2.77665	0.00594152	5.4	12	5	0	6	0.0510326	11	0.0649796	5	0.0320456	0	0	16	0.0284233	13	0.0787823	12	0.0174792	8	0.0151878	11	0.0162264
2	143078473..143081713	Otor	3.87474	0.0200298	1.6	5.2	0	0	0	0	1	0.042877	4	0.211454	3	0.136146	5	0.23444	4	0.207939	8	0.403678	6	0.250542	3	0.160606
2	143546156..143816285	Pcsk2	3.49669	1.83189e-10	95.8	262.8	70	0.261432	95	0.282802	100	0.308649	109	0.323456	105	0.2559	198	0.601914	299	0.904343	213	0.698793	401	1.14824	203	0.597328
2	145675367..145753672	BC039771	2.08442	4.25809e-05	347.4	570.4	237	0.270013	356	0.372929	373	0.302177	313	0.202245	458	0.447763	494	0.500386	941	0.701325	427	0.406419	545	0.625563	445	0.485089
2	148468890..148478780	Gm14120	4.45008	0.0351033	1	4	1	0	0	0	1	0	2	0	1	0	3	0.0310189	11	0.0171954	3	0	1	0	2	0
2	149829211..150004392	Syndig1	2.02335	4.61807e-07	292.8	464.4	218	0.947239	302	0.9731	317	0.792989	281	1.05916	346	0.751889	539	1.51755	458	1.06158	415	1.62204	494	1.3901	416	1.07262
2	152368755..152376638	Nrsn2	2.5681	0.00702491	5.8	11.8	6	0.182213	5	0.137271	10	0.279658	3	0.0689587	5	0.147998	14	0.397564	9	0.271249	13	0.488972	14	0.424871	9	0.314258
2	152780668..152831728	Bcl2l1	2.02837	7.42979e-07	1465.8	2317.4	1203	6.27823	1368	5.36559	1568	5.54544	1349	6.00565	1841	5.59708	2355	9.72211	2164	7.93897	2354	11.9335	2383	8.68934	2331	11.2777
2	152911352..152923068	Mylk2	7.95401	0.0084657	6	40	9	0.161713	6	0.0812181	1	0	3	0.0340003	11	0.116754	44	0.542826	95	1.35412	0	0	2	0	59	0.757512
2	152931898..152933208	Foxs1	2.02473	0.0456014	10.2	16.6	14	0.566235	9	0.274227	11	0.341413	7	0.267866	10	0.295658	15	0.475174	26	0.94076	21	0.834893	13	0.471539	8	0.232517
2	152940997..152951698	Dusp15	2.49224	0.0221923	5.8	11.6	5	0.076624	6	0.0692701	7	0.0705611	6	0.0724963	5	0.049789	11	0.0900221	17	0.24239	4	0.0474514	18	0.206154	8	0.0881011
2	153065955..153081735	Ccm2l	3.07544	2.50897e-11	66.8	160.2	43	0.418551	73	0.481274	78	0.456434	58	0.458531	82	0.572563	137	0.887344	215	1.4552	146	1.00042	175	1.40268	128	1.01314
2	153108468..153151441	Hck	4.38138	2.11628e-16	137.4	476.8	91	0.861764	153	1.31752	174	1.24483	120	1.27097	149	0.967577	496	3.61588	800	6.81519	446	4.00252	332	2.54585	310	2.54996
2	154791402..155051012	a	5.68022	2.33308e-11	161.2	729.4	153	0.0907166	164	0	205	0.104423	139	0	145	0.0368413	309	0.0380638	1484	0	675	0	825	0	354	0
2	154871410..154892935	Eif2s2	2.60148	0.000347016	1655.8	3317.2	1343	8.90141	1855	9.24873	1696	8.57778	1712	11.1029	1673	8.59437	4422	25.7297	1068	5.6089	3558	24.3943	2239	11.9111	5299	34.1382
2	155490379..155518237	Ggt7	3.4112	3.17686e-13	59.4	160.6	56	0.503597	65	0.526246	67	0.560987	49	0.445728	60	0.395841	157	1.11787	228	1.96488	120	1.12338	174	1.39861	124	1.24522
2	156019139..156052947	Fer1l4	3.18505	0.00458399	23.8	59.2	29	0.138403	43	0.202741	17	0.0826078	17	0.101848	13	0.0686981	88	0.412962	10	0.0572314	60	0.396804	59	0.303412	79	0.449406
2	157097533..157135265	Samhd1	2.16945	0.000466536	1875.6	3201.4	1433	7.22051	1867	7.15968	2152	8.01798	1803	8.43252	2123	8.1334	5739	20.3371	1740	6.09794	2713	12.4706	1944	6.77174	3871	16.3853
2	158116402..158146436	Tgm2	8.51727	8.95382e-22	1840.8	11868.6	1713	18.3075	2253	17.9184	2034	16.1595	1510	14.6539	1694	13.5614	9677	80.1094	6789	58.3159	12196	130.951	9789	82.2475	20892	204.157
2	158117154..158117905	Gm20412	11.9699	0.012166	0.4	5.2	0	0	2	0.126211	0	0	0	0	0	0	10	0.702948	14	1.0911	0	0	0	0	2	0.160521
2	158306493..158332852	Lbp	14.8574	1.04235e-65	100.8	1183	103	0.757327	108	0.636685	99	0.480096	92	0.612685	102	0.561634	1029	7.24878	1509	12.1827	1154	9.43651	1032	6.68359	1191	9.29654
2	158375638..158386145	Snhg11	2.801	1.99691e-05	84	183.4	76	0.472927	112	0.506295	60	0.286517	71	0.412125	101	0.500373	137	0.710191	196	1.11161	107	0.687222	313	1.72443	164	0.953972
2	158512796..158550762	Arhgap40	7.18701	4.027e-08	2.6	15.2	3	0.0240362	4	0.0181078	1	0	2	0	3	0.0195229	14	0.161366	11	0.0894533	20	0.223275	13	0.194005	18	0.276364
2	158665398..158766334	Ppp1r16b	2.06703	0.000425745	769.8	1248.2	601	1.26504	741	1.18338	761	1.17783	752	1.628	994	1.29534	918	1.34335	1445	2.10298	1673	2.83413	1594	2.35506	611	1.15466
2	160016653..160040619	9130015L21Rik	6.5821	1.80512e-12	11.2	58.6	7	0.174996	10	0	17	0.0671456	15	0	7	0	39	0.587414	94	0.325634	61	0.090309	42	0.23541	57	0.419183
2	160363703..160367065	Mafb	2.34472	7.31385e-07	703	1308.2	647	10.1223	879	10.227	655	7.8646	599	8.81622	735	9.29735	1112	14.475	2048	29.647	1516	24.3775	919	12.8109	946	14.11
2	160568379..160619971	Gm14221	5.07154	8.0982e-08	18.4	75.2	14	0.127232	19	0.0239627	18	0.0732278	14	0.0601889	27	0.0516707	61	0.373697	159	0.917419	70	0.459617	61	0.42789	25	0.152384
2	161521990..162661147	Ptprt	2.30599	1.33164e-08	522.2	937	367	0.298525	499	0.26924	643	0.287165	417	0.314268	685	0.22881	1001	0.370482	1038	0.418578	1049	0.460002	899	0.361992	698	0.378691
2	162661163..162667109	9430021M05Rik	3.0043	0.00924249	3.4	8.2	2	0	3	0	4	0.0338803	1	0.0417714	7	0.0717194	12	0.0740993	9	0	6	0	5	0	9	0.0846045
2	162987330..163014127	Sgk2	7.12338	2.15652e-06	271.8	1496.6	211	2.28444	262	2.07222	202	1.77692	285	2.67599	399	2.41087	2463	22.2614	94	0.881988	1384	16.0076	1000	8.26461	2542	26.5044
2	163203125..163324170	Tox2	3.23047	1.65011e-13	265.8	667.8	193	0.654808	286	0.728209	302	0.681959	220	0.604783	328	0.481201	590	1.17751	763	2.03078	734	2.41373	813	2.20916	439	0.970986
2	163438476..163455324	Gdap1l1	2.40831	2.70377e-05	23.4	44.2	18	0.184967	26	0.278691	25	0.236571	16	0.155558	32	0.250392	42	0.379429	62	0.478038	39	0.381818	37	0.387058	41	0.472604
2	163820861..163833146	Wisp2	4.97764	5.46178e-08	10.8	43.4	7	0.0826775	14	0.269904	10	0.148041	15	0.234671	8	0.134306	53	0.832577	59	0.846156	54	0.910225	15	0.247156	36	0.58093
2	164163619..164171113	Kcns1	11.3065	5.55644e-13	13	115.2	8	0.156413	14	0.19148	20	0.285072	10	0.184983	13	0.206444	51	0.738329	194	2.89234	84	1.53365	199	2.96329	48	0.805536
2	164177584..164196564	A730032A03Rik	35.2311	0.000232879	0	3.8	0	0	0	0	0	0	0	0	0	0	4	0.0620018	7	0.0458277	1	0	5	0.0220868	2	0
2	164189231..164190608	Wfdc12	240.018	4.4704e-20	0.8	178.2	1	0.0684179	1	0.0515429	1	0.0525035	1	0.0647322	0	0	39	2.23918	309	19.4151	188	12.7815	323	19.0825	32	1.90109
2	164214454..164221660	Wfdc15b	28.7891	0.000350776	0.4	12.2	2	0	0	0	0	0	0	0	0	0	7	0.544539	3	0.172495	1	0	45	3.32538	5	0.444099
2	164235929..164238466	Svs2	1287.19	1.73731e-05	3.6	3485.2	3	0.0801368	7	0.140867	6	0.122993	1	0.0252733	1	0.0216965	1	0.0224164	75	1.86399	1	0.0275704	17331	411.039	18	0.4607
2	164254363..164256640	Svs3b	384.173	0.000749847	0.2	95.8	0	0	0	0	0	0	0	0	1	0.0344816	0	0	0	0	0	0	477	17.7038	2	0.0813531
2	164275952..164278459	Svs4	1461.34	1.10537e-05	2.2	2562.6	3	0.217608	3	0.163936	3	0.166991	1	0	1	0.0589159	0	0	81	5.33152	1	0	12712	820.694	19	1.32051
2	164289268..164291500	Svs3a	181.043	0.000593259	1.2	186.2	2	0.0883731	3	0.0998644	0	0	1	0.0418062	0	0	0	0	5	0.164445	0	0	924	36.378	2	0.0423375
2	164316751..164318453	Svs6	1034.27	5.58984e-05	0.2	256.8	0	0	1	0.074665	0	0	0	0	0	0	1	0	6	0.276636	0	0	1274	111.816	3	0.284888
2	164332740..164334396	Svs5	1929.86	4.53096e-05	1.8	2925.4	4	0.328321	4	0.247342	0	0	1	0.0776586	0	0	1	0.0688802	67	5.11663	0	0	14553	1066.26	6	0.471873
2	164354070..164389095	Slpi	23.6963	1.58205e-32	226.6	4136.2	270	11.6383	367	11.9499	246	8.10357	138	5.31435	112	3.79578	4641	171.614	2154	79.3098	5069	231.014	3257	123.476	5560	237.233
2	164389393..164405160	Matn4	5.0711	1.45563e-07	86.6	346.4	88	0.830099	104	0.772048	94	0.715658	66	0.581764	81	0.607639	150	1.10081	539	4.43372	291	2.71838	644	5.08248	108	0.923013
2	164403141..164415448	Rbpjl	4.2718	1.84673e-06	21.8	73.6	17	0.0647535	17	0.0418134	27	0.149075	25	0.131283	23	0.112703	39	0.21736	96	0.671321	68	0.41055	133	0.79642	32	0.221585
2	164777161..164779967	Tnnc2	10.5098	0.00382589	27.6	227.8	34	2.25351	66	3.29553	5	0.254314	17	0.94064	16	0.86135	228	12.5147	364	22.3234	2	0.136818	8	0.475529	537	33.4678
2	164940780..164955850	Mmp9	7.75396	1.39113e-07	49.8	317.2	47	0.65924	65	0.688525	55	0.574883	39	0.538673	43	0.425929	129	1.55908	979	12.9642	226	3.20106	165	2.08271	87	1.20588
2	165055627..165072948	Cd40	3.13748	4.11425e-10	96	240	81	0.482601	101	0.457394	88	0.430079	101	0.633353	109	0.442561	249	1.17578	280	1.41946	261	1.60679	287	1.2705	123	0.641402
2	166566342..166713832	Prex1	2.17124	1.90155e-07	962.2	1648.6	750	1.77676	974	1.70429	1044	1.86685	857	1.76412	1186	1.9046	1637	2.76966	2264	3.90689	1795	3.94488	1384	2.28825	1163	2.35071
2	167035793..167063015	Znfx1	2.3366	9.07492e-06	1392.8	2532.4	1212	7.03833	1560	6.87307	1465	6.51422	1311	7.21054	1416	6.34258	3390	16.149	1262	6.3557	2874	17.3157	2150	10.5686	2986	16.3105
2	167191805..167240604	Ptgis	2.14402	1.03882e-08	251.4	422.4	196	2.56134	282	2.58317	293	2.74227	226	2.1693	260	1.96295	442	4.48953	500	5.01599	387	4.81822	403	3.57527	380	4.35415
2	167538195..167542814	Snai1	4.15649	6.73132e-15	73	241.4	61	1.30842	77	1.20749	93	1.75714	67	1.42363	67	1.14244	224	4.19987	403	8.79542	226	5.57063	173	3.46159	181	3.72967
2	167662109..167667697	Gm14320	17.4367	0.0375305	0	1.8	0	0	0	0	0	0	0	0	0	0	2	0.0869924	1	0.0482243	0	0	5	0.232419	1	0.0496627
2	167688915..167690418	Cebpb	6.07481	8.85092e-21	528	2562.2	563	19.8134	643	16.9451	472	12.6345	408	13.5759	554	15.6921	1833	53.8161	4377	142.031	2872	103.596	2280	71.4242	1449	48.5417
2	167691177..167729172	A530013C23Rik	6.64515	3.39681e-19	53.8	287.4	45	0.0622346	41	0.0334891	53	0.0204679	60	0.109352	70	0.0505487	230	0.223826	486	0.248156	252	0.293641	299	0.271093	170	0.119261
2	167827693..167833646	1200007C13Rik	129.815	7.05536e-14	0.2	35.4	1	0	0	0	0	0	0	0	0	0	14	0.163124	78	0.843994	26	0.133753	49	0.600464	10	0.165556
2	167858585..167862542	Gm14319	14.3892	4.02078e-07	1.8	22.4	1	0	0	0	2	0	3	0	3	0.122525	6	0	59	0.561405	14	0.155696	21	0	12	0.144538
2	167932057..167979385	Ptpn1	3.16692	5.62095e-16	1361.2	3386.8	1113	6.12366	1436	6.30267	1513	6.15538	1174	6.05672	1570	6.09468	3143	11.9022	4300	18.8132	3791	17.8336	3381	11.5595	2319	9.15463
2	167980164..168010618	Fam65c	2.20364	3.45417e-05	94.6	161.6	63	0.524741	81	0.45179	96	0.469798	81	0.44919	152	0.80168	180	1.10088	154	0.953192	127	0.838188	164	0.986017	183	1.12528
2	168081004..168101203	Pard6b	3.22797	0.000537197	465.2	1140.6	462	6.08394	544	5.3355	471	4.29768	379	4.63447	470	4.46006	1152	12.8031	159	1.69815	1698	23.3142	1028	10.6186	1666	20.3728
2	168748332..168767943	Sall4	3.67087	0.000238128	4.2	12.2	1	0.00957801	5	0.0288625	7	0.0367506	2	0.00906204	6	0.0233386	13	0.0643015	14	0.0534684	15	0.118628	6	0.0257693	13	0.0367088
2	169480617..169504843	Gm14249	6.40849	0.000377316	2	10.6	1	0	5	0	1	0	2	0	1	0	4	0	20	0	3	0	17	0	9	0
2	169624056..169628318	Gm34294	2.81065	0.0029614	7.4	16.2	5	0.0621908	8	0.0749627	16	0.15272	2	0.0235362	6	0.0606157	13	0.135692	22	0.254595	12	0.154053	22	0.245405	12	0.143012
2	169633013..170071816	Tshz2	3.09637	2.23832e-14	3990.8	9724.4	3103	4.37493	4612	4.18915	4144	4.35612	3560	4.05543	4535	3.12725	8956	5.94165	13564	9.42795	7775	7.56799	11005	7.44981	7322	6.16372
2	170731807..170879769	Dok5	2.42228	1.08957e-07	82.6	156.4	52	0.149954	81	0.090375	93	0.161104	72	0.198627	115	0.0487189	173	0.327181	191	0.362746	119	0.340498	157	0.537929	142	0.517245
2	172868012..172940321	Bmp7	3.94998	5.72328e-15	386.8	1213.6	343	3.19278	439	2.75317	422	2.71336	306	2.29679	424	2.51825	1003	5.21471	2182	11.6613	1155	6.95835	852	3.54961	876	4.51291
2	173206612..173218923	Zbp1	9.68584	1.82865e-11	283.8	2119.2	246	3.00503	336	2.97697	318	2.80185	239	2.80051	280	2.56281	3609	34.3843	319	2.94966	2133	27.635	1189	11.5884	3346	36.7829
2	173224458..173276533	Pmepa1	2.68597	2.85165e-13	3264.6	6835.4	2843	12.228	3767	12.2854	3591	11.2886	2485	9.21047	3637	9.38841	7857	26.0567	7028	22.9145	6327	28.3383	5720	17.2576	7245	27.6103
2	174281237..174295436	Nespas	3.61358	0.0026688	4.2	12.4	2	0	5	0	2	0.0179569	6	0.0221392	6	0.0950298	8	0.0981832	24	0.326568	11	0.0724544	15	0.125912	4	0.0672617
2	177314520..177324307	Gm14412	3.36371	0.000764944	5	13.6	3	0.100614	6	0.101065	7	0.0772111	7	0.190389	2	0.0544813	16	0.309591	20	0.405652	6	0.0692312	14	0.2707	12	0.160674
2	178118975..178338492	Phactr3	2.06629	0.00120281	48.2	78	37	0.115863	66	0.0685818	35	0.0952636	48	0.0469806	55	0.0470536	79	0.104175	77	0.0846993	50	0.187919	105	0.230083	79	0.20617
2	178345293..178407685	Sycp2	4.43139	8.3515e-12	16.2	56.6	18	0	15	0.0133889	12	0.00681921	9	0	27	0.0144352	58	0.0969425	59	0.10748	62	0.137575	51	0.0876624	53	0.102172
2	180176373..180225859	Lama5	2.63238	2.18027e-07	2611.2	5467.6	2640	11.4075	3310	10.7652	2897	9.64732	1880	7.44935	2329	7.85864	4205	14.5392	10097	38.7286	4321	18.1848	4674	15.8468	4041	15.5743
2	180325133..180334699	Gata5	7.35205	1.15328e-06	2	12.2	1	0.0161806	1	0.0121897	4	0.0248338	2	0.015309	2	0.0262847	11	0.122206	13	0.13549	13	0.167004	19	0.232178	5	0.0775175
2	180597790..180622189	Col9a3	2.60269	0.00019108	16.4	33.2	11	0.0550468	19	0.0414698	15	0.0211213	13	0.0781222	24	0.100599	23	0.0692914	42	0.192059	24	0.127834	41	0.246836	36	0.184602
2	181075579..181135300	Kcnq2	2.30069	5.59156e-05	77.4	137.8	54	0.136853	109	0.216016	61	0.130025	73	0.147977	90	0.16144	161	0.265235	91	0.221308	125	0.326218	153	0.350663	159	0.346547
2	181147653..181157014	Eef1a2	3.04235	3.3927e-08	139.8	329.8	130	3.28219	202	3.79523	141	2.69446	112	2.67207	114	2.27324	331	6.9179	341	7.74091	194	4.96327	311	6.84543	472	11.0435
2	181193721..181202789	Ptk6	4.32267	0.000346368	165.8	549.4	105	1.36548	174	1.73254	189	1.89719	157	1.82229	204	1.77453	995	10.7231	40	0.508179	433	5.57806	379	3.85425	900	10.1362
2	181306459..181314500	Stmn3	2.16675	8.29166e-07	77	131	63	2.19377	86	2.25047	81	2.29241	78	2.69385	77	2.12305	121	3.56443	150	5.38499	124	4.72119	135	4.47901	125	4.78533
2	181669836..181671640	Sox18	2.15533	0.000754777	111.8	193.2	90	2.94577	98	2.29318	125	3.08944	98	2.94192	148	3.77505	186	4.9166	376	11.2675	144	4.79708	126	3.58114	134	4.01422
3	5218526..5415857	Zfhx4	2.61793	2.82801e-12	451.4	923.2	340	0.623334	478	0.591432	534	0.739494	411	0.624822	494	0.588391	972	1.34307	1018	1.47966	736	1.2902	1040	1.66497	850	1.32363
3	7612705..7690001	Gm16685	5.15824	1.47357e-26	321.8	1303	246	0.46629	316	0.351282	376	0.434506	275	0.661757	396	0.351682	1103	1.34161	1921	3.68762	1127	2.06259	1372	2.12076	992	1.81902
3	10012548..10016607	Fabp5	7.08003	6.46856e-16	97.4	561.6	83	1.21894	120	1.31025	94	1.06089	107	1.47675	83	0.965909	441	5.38899	1239	16.8871	454	6.78145	350	4.61264	324	4.50081
3	10204088..10208576	Fabp4	2.56764	1.083e-05	224.6	467.8	185	9.82361	261	10.4323	236	8.90099	225	10.6382	216	8.55582	480	21.0564	919	45.0939	335	17.4077	369	16.1871	236	11.5105
3	13471655..14182287	Ralyl	3.96357	8.70763e-13	172	531.4	141	0.10108	189	0.119663	166	0.0554061	166	0.150284	198	0.0351859	432	0.10906	527	0.255266	360	0.193751	881	0.401454	457	0.179865
3	14863512..14872523	Car3	3.272	0.023614	236.4	625	170	2.92418	281	3.73664	181	2.47124	315	5.41073	235	3.21691	1230	18.482	626	10.2111	149	2.76979	29	0.46474	1091	18.5842
3	15296551..15332302	Gm9733	4.01306	0.00131387	3.4	11	0	0	0	0	8	0	6	0.0811771	3	0	11	0.144002	13	0.239483	15	0.0885554	6	0	10	0.0822087
3	15371653..15426520	Sirpb1a	9.79136	1.76963e-16	13.6	109.2	16	0	18	0.0348719	13	0.0177609	10	0.109488	11	0.0375971	122	0.252491	210	0.732142	97	0.382207	64	0.0830256	53	0.221759
3	15495751..15575065	Sirpb1b	10.7432	5.8073e-15	8.2	70	3	0	11	0	5	0.0282866	7	0	15	0	49	0.092798	128	0.360098	76	0.0380447	41	0.0826432	56	0.052977
3	15795145..15848528	Sirpb1c	9.45212	7.8088e-11	6.2	48.2	2	0.0186245	8	0.0280617	7	0.0571693	10	0.0352423	4	0.0151273	55	0.203181	84	0.311908	58	0.249896	24	0.0668112	20	0
3	15946870..16006437	Gm5150	5.72632	1.91294e-10	33.2	151.6	25	0.043713	33	0.164657	52	0.268361	18	0.0827163	38	0.390554	154	0.0733662	320	1.13878	123	0.451173	86	0.43123	75	0.376954
3	18054174..18057517	Bhlhe22	2.92265	2.60039e-06	23	54.2	30	0.475692	21	0.250856	23	0.279867	18	0.27004	23	0.27046	58	0.731852	83	1.20973	53	0.785559	35	0.455052	42	0.607715
3	18071950..18243338	Cyp7b1	6.69079	4.29265e-20	326.4	1739.8	273	0.440641	333	0.42417	378	0.507219	289	0.555872	359	0.338018	1208	1.21205	3198	5.05634	1547	1.97079	1942	1.99784	804	0.844404
3	18299310..18304139	Gm43834	4.12425	0.000323038	4.2	13.8	1	0.010978	6	0.0496221	4	0.0336979	1	0.0103866	9	0.08025	11	0.101338	25	0.255349	14	0.15863	13	0.127989	6	0.0631118
3	18341667..18461254	Gm30667	3.67225	1.80087e-10	33.6	99.6	28	0	33	0	37	0	39	0	31	0	111	0	161	0	75	0	84	0.0546585	67	0.0583965
3	18468287..18480477	4930433B08Rik	7.20362	1.42433e-05	1.6	9.8	2	0	1	0	2	0	1	0	2	0	9	0	14	0	7	0	15	0	4	0.0788897
3	19644474..19692421	Trim55	20.8987	5.24947e-09	1.8	31.2	5	0.0398825	2	0	0	0	0	0	2	0.0323937	29	0.184078	18	0.0742136	12	0	25	0	72	0.267495
3	19957054..20009145	Cp	9.55203	2.57477e-12	306.2	2380	211	0.753841	319	0.935381	320	0.884756	335	1.19571	346	0.972463	1003	2.54904	6504	21.9438	1619	5.88121	1966	5.62224	808	2.69267
3	27317028..27342427	Tnfsf10	5.39023	1.56618e-08	164.2	683.6	133	0.976702	198	1.1606	215	1.13587	137	1.0003	138	0.760592	1205	7.96816	166	0.899357	624	5.4561	416	2.61875	1007	7.51559
3	27416162..27711307	Fndc3b	3.02596	7.7456e-15	5801.8	13806	4797	6.80515	6348	6.98051	6516	5.79619	4739	5.45574	6609	4.93486	12739	12.177	19337	17.2291	13533	13.0707	13432	9.72174	9989	10.2627
3	27866066..27896368	Tmem212	20.0274	7.10595e-19	7.4	112.2	3	0	15	0	10	0.05683	3	0	6	0.0601501	122	0.124292	50	0.137803	80	0.229304	135	0.0664147	174	0.63861
3	29082023..29691209	Egfem1	2.80977	3.23602e-09	105	233	109	0.0634712	112	0.0478163	105	0.0487075	86	0.0480416	113	0.0412425	215	0.0639166	301	0.0590537	148	0.0524082	270	0.113845	231	0.0243261
3	30644507..30672431	Lrriq4	5.44273	0.0202381	1	4.6	2	0.0383953	1	0	1	0	0	0	1	0	0	0	2	0.0178615	10	0.0990718	5	0	6	0.0551828
3	31202858..31310378	Slc7a14	2.64243	1.75026e-09	176.8	364.4	149	0.652751	194	0.605547	174	0.567155	163	0.658419	204	0.622198	337	1.19967	348	1.42043	301	1.41982	499	1.84812	337	1.36975
3	31341012..31345280	Gm38025	2.01495	0.000599689	31	48.8	28	0.64327	42	0.726916	30	0.528903	20	0.41299	35	0.634443	52	1.00252	49	1.026	42	0.972191	57	1.1538	44	0.968553
3	32580332..32616585	Gnb4	2.31512	6.66735e-10	474.8	867.8	397	1.02772	490	1.07638	576	1.21186	402	1.09885	509	1.1096	1039	2.15962	1010	2.33218	791	2.07405	870	1.88833	629	1.48108
3	32817546..32938071	Usp13	3.61272	9.81574e-21	234	664.6	188	0.390753	291	0.462591	252	0.412311	187	0.382907	252	0.425064	760	1.42291	833	1.35036	606	1.10189	564	1.03879	560	1.45749
3	34104270..34682619	Sox2ot	2.54162	1.69657e-08	109.6	220.6	105	0.0410901	141	0.0265332	101	0.0135139	91	0.0222152	110	0.0619813	235	0.0443341	267	0.0327688	170	0.0545273	270	0.0157931	161	0.0224975
3	34650405..34652461	Sox2	3.12508	0.000886886	6.8	17.2	6	0.128886	14	0.271872	4	0.0791254	6	0.146332	4	0.0837482	21	0.454268	28	0.67153	10	0.266054	17	0.392999	10	0.246986
3	36620482..36690167	Trpc3	2.01764	2.14605e-05	133.8	212	108	0.273974	132	0.258	133	0.232773	125	0.314762	171	0.484797	189	0.558363	261	0.673681	176	0.555453	255	0.772219	179	0.496893
3	37222759..37232636	Il21	19.2418	7.34083e-06	0.2	5	0	0	0	0	1	0	0	0	0	0	4	0.0140812	5	0	7	0.0519563	7	0.0451452	2	0.0160775
3	37307749..37312708	Cetn4	2.13964	0.0473487	10	17	9	0.0920553	5	0.0297215	11	0.0908264	14	0.16175	11	0.106814	7	0.0772511	24	0.256945	20	0.257891	17	0.200496	17	0.189007
3	37312519..37404866	Gm43439	2.66521	0.000806314	26.2	56.6	19	0	29	0	30	0	21	0	32	0	84	0.138188	104	0.15321	27	0	42	0	26	0
3	37348346..37410108	Fgf2	6.21024	2.43116e-18	378.6	1866.8	317	1.24046	401	1.35117	417	1.21264	339	1.18111	419	1.1038	1192	2.9439	3273	9.43151	2036	6.6299	1996	5.42773	837	2.36954
3	37898813..37992728	Gm20755	3.84683	3.88226e-06	9.8	30	7	0	11	0	13	0	9	0	9	0	30	0	37	0.0270025	45	0	27	0	11	0
3	45280437..45378260	2610316D01Rik	4.14591	0.00427221	3.6	12	0	0	5	0	0	0	4	0	9	0	15	0	10	0.0816104	10	0.0452665	21	0.0393324	4	0
3	45378398..45435623	Pcdh10	3.71462	9.60049e-10	19.8	58	16	0.0467229	26	0.0427416	18	0.035855	13	0.0410484	26	0.0623459	64	0.165238	70	0.18941	43	0.144672	74	0.200531	39	0.105524
3	49892526..50443614	Slc7a11	10.8505	6.84701e-17	160.2	1399	125	0.24577	194	0.316442	174	0.267473	163	0.359366	145	0.250435	647	0.776235	3230	5.21357	1419	2.86412	1190	2.25221	509	0.774962
3	50516399..50607223	Gm6209	3.33819	0.000677188	6	15.6	2	0	5	0	10	0	2	0	11	0	23	0	10	0	16	0	11	0.0258089	18	0.0413609
3	51103660..51105170	Gm38246	3.24027	0.0321763	2.2	5.8	3	0.105276	3	0.0793099	2	0.0538587	0	0	3	0.0855079	3	0.0883454	7	0.228547	8	0.289754	9	0.28324	2	0.0672468
3	53041528..53261679	Lhfp	3.73092	8.85112e-20	1862.2	5483.2	1582	8.50193	2130	8.18623	2032	7.21924	1562	7.09198	2005	6.21087	5261	15.2403	7513	21.1095	5854	16.7193	5161	13.0387	3627	12.7494
3	54156035..54318471	Trpc4	3.29254	6.0377e-13	143.6	369.2	106	0.244258	160	0.303373	176	0.253301	112	0.237346	164	0.203756	297	0.360095	546	0.890607	342	0.620042	395	0.520998	266	0.430122
3	55242364..55539068	Dclk1	3.90464	6.13895e-19	866.2	2661.2	676	0.84583	999	0.906196	998	0.798057	700	0.695312	958	0.737688	2403	1.53015	3992	2.72534	2666	2.15746	2562	1.8995	1683	1.27212
3	55377457..55403122	Gm42609	5.4844	1.61291e-06	6	25.8	3	0.026902	8	0.0506669	9	0.0619334	3	0.0381792	7	0.0327759	13	0.112878	40	0.325386	43	0.555325	18	0.205073	15	0.154657
3	57285611..57301988	Tm4sf1	2.78976	8.08728e-08	215.8	484.8	205	2.26717	275	2.24533	206	1.66162	217	2.21735	176	1.438	420	3.49517	832	7.57245	450	4.69316	438	3.96369	284	2.80691
3	57425314..57441677	Tm4sf4	3.67982	1.69009e-08	51.4	146.8	39	0.992425	61	1.28168	59	1.27837	46	1.37491	52	1.32427	79	1.81437	187	5.24333	134	4.09723	230	5.75339	104	2.88665
3	57455649..57575910	Wwtr1	2.83871	4.99818e-15	1597.6	3563.4	1454	8.87614	1874	8.87684	1760	7.90986	1302	7.82062	1598	6.83997	3422	13.2214	4447	17.1568	3582	20.361	3404	14.5574	2962	14.7131
3	58616300..58637207	Erich6	2.18404	0.0338396	9.4	16	6	0	9	0	20	0.0556131	7	0.0228553	5	0	11	0.0202718	21	0.0674262	15	0.0249327	22	0.0433284	11	0.0231458
3	59005825..59318682	Med12l	2.18503	2.52942e-08	239.6	410.6	195	0.299124	233	0.194048	264	0.229546	219	0.176881	287	0.229459	497	0.352124	387	0.344016	402	0.445948	364	0.271986	403	0.334374
3	59096448..59101821	Gpr171	3.13067	0.000198731	56.6	141.4	50	0.857914	58	0.789939	44	0.640071	77	1.35283	54	0.754891	78	1.2599	157	2.7272	248	4.79632	171	2.73563	53	0.936182
3	59207892..59210882	P2ry13	2.1741	0.00579125	50.2	89.2	58	1.1536	70	1.09029	40	0.627737	51	1.01208	32	0.545158	104	1.79535	138	2.59547	108	2.33803	52	0.978145	44	0.84407
3	59729790..59752333	Gm5538	23.5536	7.63005e-05	0.6	14	0	0	1	0.0323447	0	0	0	0	2	0	23	0.504415	33	0.599192	2	0	0	0	12	0.0822753
3	59861051..59877313	Gm8298	28.4376	0.0118803	0	3.2	0	0	0	0	0	0	0	0	0	0	6	0.036896	9	0.0409067	0	0	0	0	1	0
3	61361638..61368430	Rap2b	2.05698	6.99214e-05	191.4	308	138	1.07718	265	1.55831	193	1.12612	192	1.41057	169	1.05878	255	1.65724	369	2.62173	385	3.02921	317	2.17709	214	1.57807
3	61362250..61365951	B430305J03Rik	2.59413	0.000105712	53	108.4	61	0.873705	38	0.410032	48	0.516597	34	0.460749	84	0.953953	146	1.74284	92	1.21268	102	1.4931	66	0.847783	136	1.86642
3	64949223..65223701	Gm38048	2.73907	8.3187e-09	69.4	151.8	68	0.04878	68	0.0367486	52	0	78	0.0692283	81	0.0198103	156	0.163741	165	0	171	0.0755206	149	0.0218735	118	0.0934774
3	65133060..65302685	A330015K06Rik	2.17123	0.0219669	11.4	19.4	7	0.0513963	4	0.0193598	17	0.0591619	12	0.0486276	17	0.034788	14	0.0431308	22	0.0637589	22	0.106095	24	0.0537755	15	0.0246228
3	65528410..65555518	Tiparp	2.03495	7.2852e-06	572.2	909.8	486	3.37026	666	3.76726	598	3.08118	544	3.46498	567	2.91531	1089	6.17725	688	3.80359	1073	7.38404	757	4.21189	942	6.26027
3	65829116..65872281	Gm37359	3.00027	0.00321042	7	16.6	3	0	6	0	5	0	11	0	10	0	14	0.0845943	18	0	17	0	8	0	26	0
3	66219910..66225805	Ptx3	42.4088	4.64124e-15	2.8	96.8	1	0.0279367	5	0.0631387	4	0.0643155	1	0.0264317	3	0.045382	54	1.14875	184	4.47068	184	4.98831	32	0.751626	30	0.669191
3	67374097..67400003	Mlf1	5.70553	0.000530209	11.8	52.6	11	0.21592	21	0.255616	12	0.0710126	7	0.14592	8	0.20043	59	1.08718	80	1.57844	6	0.0318367	11	0.138316	107	2.65995
3	67892232..68626466	Gm21949	5.03296	0.00136318	55	228.8	70	0.0671471	107	0.151757	9	0	79	0.0847065	10	0	275	0.319309	265	0.249895	320	0.462028	43	0	241	0.257349
3	68064802..68626481	Schip1	2.6806	6.61549e-14	1493.4	3142.6	1325	3.53823	1682	3.3257	1525	2.68984	1250	2.44032	1685	2.75299	3148	5.20307	3706	5.70712	2725	5.56317	3301	5.01181	2833	4.70505
3	69574158..69598960	B3galnt1	2.53562	3.48988e-10	118.2	234.2	104	1.33344	130	1.22122	131	1.1236	106	1.43477	120	1.06182	218	2.12829	231	2.31099	253	2.96844	266	2.5793	203	2.20456
3	76074270..76710019	Fstl5	2.28085	1.45983e-07	101	179.8	84	0.242672	108	0.16976	119	0.226131	96	0.221399	98	0.154868	184	0.254557	156	0.290292	184	0.402538	209	0.512993	166	0.365384
3	80681450..80802835	Gria2	2.0913	0.00106914	39.4	64.4	44	0.0750273	49	0.0642297	29	0.0340219	31	0.0451726	44	0.0692492	57	0.108752	53	0.0888434	61	0.0915171	79	0.125397	72	0.13724
3	81036416..81214040	Pdgfc	2.11543	8.79189e-08	428.6	712	327	1.12528	500	1.23236	461	0.967483	397	1.07452	458	0.897063	812	1.5214	769	1.87097	802	1.82818	595	1.19606	582	1.11813
3	82837228..82876483	Rbm46	2.42071	1.82812e-08	70.2	133	49	0.466797	87	0.463556	79	0.423348	66	0.501875	70	0.430847	140	0.658814	150	0.710686	148	1.05118	112	0.532806	115	0.508253
3	82876705..82943638	Rbm46os	2.35689	6.42118e-05	27.6	51.2	13	0	30	0.0231906	28	0	29	0.0291248	38	0.0375043	73	0.0645815	48	0.0429609	46	0.015886	47	0.0138035	42	0.0294949
3	82892579..82903973	Lrat	2.43796	0.00315976	89.6	173	51	0.436002	82	0.559883	88	0.570317	138	1.21879	89	0.668025	215	1.53007	81	0.663803	304	2.7921	154	1.19971	111	0.807031
3	82926665..83008488	Gm30097	3.08035	0.00157979	8	20	8	0	5	0	7	0	10	0	10	0	26	0	21	0	33	0	9	0	11	0
3	83766321..83774316	Sfrp2	2.37374	0.00147861	234.6	435.8	235	5.17186	264	4.60128	251	4.13895	193	4.10101	230	4.16072	681	12.9377	156	3.13919	612	14.4889	243	4.8591	487	10.4536
3	86545581..86548629	Mab21l2	2.34114	5.57556e-08	239.4	432.6	189	3.66832	274	3.96059	263	3.88386	209	3.80478	262	4.0789	437	6.88109	365	6.18722	374	7.10665	462	7.68798	525	9.20993
3	87078593..87174747	Kirrel	3.32743	1.92468e-10	1033	2745.4	922	3.87927	1219	3.65576	1171	3.56033	832	3.01825	1021	2.80461	2191	6.88645	5281	16.5855	2372	10.0464	2331	7.46777	1552	5.26226
3	87157693..87162455	Gm37855	4.20438	1.37206e-08	16.2	54	10	0.143308	22	0.237515	17	0.186955	13	0.176264	19	0.221157	42	0.505097	101	1.33334	42	0.606437	50	0.642607	35	0.466857
3	87376387..87402934	Fcrl1	2.66967	0.00564743	106	222.8	80	0.55109	101	0.516153	89	0.388615	114	0.718691	146	0.568588	107	0.462465	279	1.05319	331	1.7525	350	1.57619	47	0.285421
3	87435773..87500678	Fcrl5	3.54804	9.14144e-09	35.4	98.8	28	0.0761837	27	0.103308	31	0.0467704	36	0.0864956	55	0.148509	90	0.14065	93	0.212644	112	0.235893	134	0.382609	65	0.16059
3	87948666..87953376	Crabp2	4.6105	0.0289922	2.6	10.4	6	0.0401088	4	0.0302162	0	0	1	0.0379481	2	0.0325775	10	0.168293	27	0.895615	1	0.0413973	3	0.0719408	11	0.269013
3	88368616..88372743	Bglap3	5.27109	2.59901e-08	38.8	158.6	31	0.625234	43	0.63816	41	0.634576	44	0.82054	35	0.540596	223	3.75742	50	0.900725	125	2.56046	129	2.20671	266	5.06311
3	88738753..88739692	Gm10253	5.03355	0.0123336	0.8	3.6	2	0.112817	1	0.0424955	0	0	0	0	1	0.0458165	4	0.189347	2	0.104965	5	0.291102	3	0.151765	4	0.216191
3	88744700..88775164	Syt11	2.35076	1.54436e-09	286.6	527.6	237	2.1291	331	2.27165	299	2.11073	275	2.27464	291	2.12648	503	3.63325	542	4.37888	561	4.82609	591	4.71418	441	3.45532
3	89229057..89233381	Muc1	3.70318	4.79175e-06	127.6	364	116	2.5088	146	2.36678	133	1.97728	133	2.63026	110	1.79907	435	7.92821	106	1.80847	450	9.63442	246	4.31746	583	11.8675
3	89520164..89675132	Kcnn3	2.41874	6.86132e-11	1133.2	2143	954	2.82598	1282	2.73287	1215	2.40614	1029	2.59214	1186	1.94918	2148	4.42795	2243	5.07921	1825	5.10564	2448	5.15524	2051	4.53069
3	89965445..89968622	Aqp10-ps	2.88312	0.00224137	6	13.8	2	0	5	0	7	0.0667053	8	0	8	0	11	0.218836	22	0.161749	10	0.179434	14	0.389778	12	0.0832869
3	90450591..90465866	Npr1	2.61056	3.16839e-11	125.6	258.8	115	1.07533	151	1.00219	124	0.825205	103	0.881051	135	0.990471	289	2.1211	320	2.6611	202	2.04812	241	2.01824	242	2.01818
3	90668978..90670035	S100a8	1725.83	1.06342e-38	0.2	456	0	0	1	0.0575587	0	0	0	0	0	0	111	6.66808	983	63.1952	277	19.4779	316	19.3912	593	41.4346
3	90692632..90695721	S100a9	1968.54	6.05462e-41	0.2	540.4	1	0.101578	0	0	0	0	0	0	0	0	183	13.3831	1447	119.931	344	29.6701	333	25.5984	395	34.7459
3	90726906..90741517	Pglyrp4	26.3999	0.00446806	0	2.8	0	0	0	0	0	0	0	0	0	0	1	0	7	0.0208334	1	0	1	0.0200815	4	0.0429096
3	92215920..92256724	Sprr2a2	2.67601	0.0312322	5173.8	10599.6	4268	73.1401	5815	75.389	5668	75.242	5420	90.4048	4698	66.762	16087	237.331	767	12.2401	10215	184.719	5237	80.9706	20692	349.105
3	92285417..92291405	Sprr2a3	2.95998	0.0182811	3102.8	7029.8	2443	43.0922	3588	47.5941	3489	47.4226	3315	56.5711	2679	39.0341	10745	161.302	403	6.70785	7174	132.177	3629	57.7628	13198	226.199
3	92316620..92318085	Sprr2b	7.35812	2.84067e-06	2.4	14.4	4	0.202897	1	0.0509512	5	0.155702	2	0.127978	0	0	16	0.794583	8	0.377552	11	0.558441	12	0.606542	25	1.55525
3	92339140..92340873	Sprr2d	44.4786	0.00095303	0	5	0	0	0	0	0	0	0	0	0	0	4	0.26136	16	1.15908	0	0	4	0.279312	1	0.0746035
3	92385685..92387324	Sprr2h	121.3	1.69509e-09	0	13	0	0	0	0	0	0	0	0	0	0	16	0.769223	3	0.196809	7	0.509429	26	1.64412	13	0.878278
3	92456502..92458720	Sprr3	43.8455	0.000326185	0.2	12	0	0	1	0	0	0	0	0	0	0	16	0.582607	32	1.2515	0	0	0	0	12	0.498903
3	92483952..92485895	Sprr1a	9.59866	2.08591e-11	37.2	273.2	42	2.49988	67	3.12231	37	1.76695	19	1.18261	21	1.06867	365	19.6536	122	7.1001	257	16.975	123	7.07984	499	31.1385
3	92932979..92934097	Lce3b	19.2433	0.0187078	0	2	0	0	0	0	0	0	0	0	0	0	2	0.158351	3	0.263346	0	0	1	0.0846137	4	0.361601
3	92992226..92993426	Lce3f	19.1979	0.0413123	0	2	0	0	0	0	0	0	0	0	0	0	5	0.364129	0	0	0	0	1	0.077828	4	0.332602
3	93014205..93015687	Crct1	12.0816	0.00122321	0.6	7	0	0	2	0.100873	0	0	1	0.0633427	0	0	4	0.22473	19	1.12122	1	0.0691001	1	0.0600415	10	0.577329
3	93068823..93075505	Gm4858	20.7948	7.12834e-13	21.4	341	25	0.594105	26	0.447572	17	0.303942	24	0.515259	15	0.241274	285	5.42186	43	0.829134	311	7.02614	322	6.30487	744	15.7254
3	93144787..93149819	Crnn	5.32691	0.000439749	2	9	4	0.085293	3	0.0428373	0	0	1	0	2	0	10	0.19087	15	0.343879	8	0.205411	3	0.0509951	9	0.245171
3	93197278..93221391	Flg2	23.8407	0.000408182	0.4	10.6	0	0	0	0	0	0	0	0	2	0.00560264	22	0.12156	26	0.109102	1	0	0	0	4	0.0264368
3	93319749..93333570	Hrnr	37.4317	5.90281e-05	0.4	16.8	0	0	0	0	0	0	1	0.00448444	1	0.00384978	19	0.0755731	51	0.220495	0	0	2	0.00850146	12	0.0544972
3	93393699..93399442	Rptn	284.637	2.36341e-06	0	32.8	0	0	0	0	0	0	0	0	0	0	48	0.515156	84	0.987621	0	0	0	0	32	0.392127
3	93442330..93449077	Tchh	4.76297	3.98056e-05	13	51.2	8	0.0728475	20	0.12348	7	0.0489149	18	0.155077	12	0.0813571	36	0.275095	131	1.10138	36	0.328946	33	0.261324	20	0.165773
3	93520488..93526287	S100a11	2.95831	1.69823e-07	799	1839.6	775	73.8806	1131	82.1585	887	65.0566	663	60.574	539	41.2133	2541	206.722	1144	99.7289	1781	175.32	1241	101.992	2491	233.444
3	95307076..95315127	6330562C20Rik	2.09622	0.000332973	26.8	44.6	25	0.0948548	27	0.0714593	26	0	23	0.0448725	33	0.115566	50	0.199001	56	0.0882531	49	0.244755	37	0.212669	31	0.227214
3	95499256..95509362	Ctsk	2.3443	3.4166e-07	151.8	284.2	119	3.43673	154	3.46091	181	4.09055	169	4.87739	136	2.90535	328	8.18126	386	10.4409	289	9.04882	197	5.15785	221	6.41783
3	95988429..95996001	Plekho1	2.01139	2.21278e-07	477	752	400	7.61668	577	8.25766	503	7.47487	410	7.16018	495	6.99946	883	13.2138	741	11.8791	754	13.8078	710	11.4504	672	11.8592
3	96181151..96195521	Sv2a	2.33095	5.45274e-08	74	135.4	70	0.70912	88	0.654849	78	0.570506	67	0.681741	67	0.548098	134	1.08458	137	1.28761	134	1.28673	144	1.32319	128	1.20547
3	96282909..96293969	Fcgr1	4.22807	2.2727e-16	40.6	136	31	0.389128	42	0.493729	49	0.550081	40	0.600692	41	0.482409	193	2.01086	137	1.77212	131	1.92359	92	0.88163	127	1.70724
3	96454835..96455949	Gm9207	9.41158	0.0232931	0.2	2.4	0	0	1	0.0358258	0	0	0	0	0	0	3	0.119722	3	0.132736	2	0.0981655	1	0.0426483	3	0.136695
3	96525172..96529210	Hfe2	8.58921	0.00890086	3	22.2	7	0.183021	2	0.0393942	0	0	3	0.0247374	3	0.0637093	29	0.570469	30	0.608154	1	0.0269858	0	0	51	1.17743
3	96596636..96599775	Ankrd34a	2.00756	0.0105522	16.2	25.8	19	0.328448	19	0.293833	22	0.299309	9	0.135955	12	0.133387	31	0.447895	34	0.55388	18	0.339	24	0.405019	22	0.334373
3	96601149..96626171	Lix1l	2.562	1.22102e-08	465.2	946.2	383	4.48213	561	5.2084	550	4.73221	419	4.89202	413	3.66431	858	7.60868	1548	15.386	808	8.87428	880	8.02619	637	6.65237
3	96606659..96629820	6330549D23Rik	2.17188	0.00041689	39	65.8	31	0.164262	52	0.296995	42	0.226897	25	0.186496	45	0.120077	46	0.303261	96	0.87113	54	0.508618	75	0.589255	58	0.487904
3	99240381..99354259	Tbx15	5.00827	3.90613e-05	18.2	72.4	16	0.0990571	19	0.0319822	13	0.0108594	21	0.0937209	22	0.0344816	84	0.332507	95	0.447648	18	0.0584225	24	0	141	0.745736
3	100993529..101029556	Cd101	2.42918	7.77251e-06	34.8	67.4	32	0.127385	42	0.119957	33	0.146632	33	0.225979	34	0.116399	74	0.320696	90	0.474075	78	0.361561	51	0.114241	44	0.198338
3	101813076..101848959	Mab21l3	5.49659	1.90171e-14	10.8	47.6	7	0.102816	9	0.0331959	9	0.0450861	15	0.0972776	14	0.0835104	55	0.234193	59	0.341645	40	0.257718	43	0.250278	41	0.225174
3	102469919..102521013	Ngf	2.1825	0.00215136	183.4	323.8	151	0.469238	213	0.380695	179	0.304692	167	0.47811	207	0.351811	286	0.636099	720	1.17541	233	0.596076	181	0.258967	199	0.380432
3	103074014..103099720	Ampd1	5.94692	0.00118197	8.8	40.8	11	0.119558	15	0.0562934	4	0	5	0.0282793	9	0.0121385	38	0.28845	49	0.375424	11	0.0154248	4	0	102	1.17419
3	103575231..103645569	Syt6	4.0116	2.99634e-11	63.8	200.8	49	0.263845	62	0.15079	54	0.223419	69	0.223808	85	0.273421	165	0.603163	208	0.871885	149	0.779403	317	1.0444	165	0.610218
3	103722222..103738001	Olfml3	2.72453	2.33404e-12	307.2	650.8	268	2.18602	340	2.03587	372	2.26534	236	1.84026	320	2.04118	574	3.95782	730	5.55712	690	5.82715	700	5.10184	560	4.37874
3	103832601..103854618	Bcl2l15	4.58373	0.00242044	7.6	27.8	1	0	12	0.0588736	7	0.0149927	8	0.0369694	10	0.0317373	7	0.0163952	73	0.199951	21	0.141154	30	0.0876067	8	0.0374392
3	103859795..103912247	Ptpn22	2.90803	0.000685721	164.6	379.2	104	0.512387	109	0.373558	163	0.659568	173	0.672444	274	0.711526	171	0.52708	703	2.19909	462	1.82538	427	1.33409	133	0.633479
3	104753123..104773270	Gm43584	14.6782	4.02077e-07	1	12.6	0	0	1	0.0660261	2	0.0672566	2	0	0	0	11	0	6	0	10	0.0904583	9	0	27	0.0839752
3	104767406..104781840	Fam19a3	3.77507	4.08941e-05	8	23.4	5	0.0236502	16	0.124719	7	0.0544473	3	0.0111881	9	0.0384188	27	0.138928	23	0.143027	13	0.04882	18	0.0636301	36	0.169954
3	104781056..104786018	Ppm1j	5.26738	4.64024e-09	102.2	411	95	2.40317	112	1.83365	103	1.98604	108	2.50691	93	1.52651	389	8.06679	133	2.52257	364	8.04532	399	6.68669	770	16.4725
3	104788375..104794459	Rhoc	2.22812	3.558e-05	1789.4	3080.4	1619	49.9106	2191	50.463	1880	43.6829	1585	43.9353	1672	38.436	3684	93.0359	1789	45.0038	3323	101.743	2305	58.1039	4301	120.513
3	104794836..104818563	Mov10	2.5222	0.000318659	615.6	1176.6	523	3.56518	675	3.58351	729	3.62852	459	2.72892	692	3.24907	1405	7.89623	444	1.95328	1277	9.49699	791	4.36771	1966	13.6459
3	106147554..106167564	Chil3	157.666	6.12061e-06	0.4	72.8	0	0	0	0	1	0.0249327	1	0	0	0	7	0.190856	336	9.76392	2	0.0670677	16	0.466205	3	0.0933915
3	106759921..106790149	Cd53	2.42432	0.000198243	263	506.6	197	3.80481	263	3.78361	270	3.48039	285	4.7518	300	3.73317	367	5.21086	746	11.1581	733	11.7497	497	6.4423	190	2.71232
3	108211472..108226648	Sypl2	3.12875	0.0299804	16.6	41.6	18	0.169599	18	0.155147	13	0.074371	19	0.126078	15	0.098395	65	0.548964	40	0.394487	8	0.0625169	6	0.0325928	89	0.940188
3	108739658..108782309	Aknad1	5.80259	0.000632364	2.2	10.6	0	0	3	0.0106921	3	0.0054457	4	0.0201422	1	0.00576385	10	0.0357307	17	0.0792294	1	0.00732431	15	0.0509132	10	0.0475957
3	108939873..108960774	Henmt1	4.12865	1.12185e-06	9.2	29.4	6	0.0214151	6	0	12	0	9	0.040523	13	0.034788	23	0.0179712	21	0	34	0.0884124	25	0.0192055	44	0.020519
3	109340653..109685698	Vav3	3.11981	3.31825e-13	1053.6	2576	785	1.31566	1110	1.46346	1274	0.989305	888	1.36175	1211	1.30529	2148	2.05255	3760	3.69693	2487	2.92547	2804	3.49223	1681	2.3097
3	114030540..114220718	Col11a1	2.21367	0.000141072	45	79.6	33	0.0986694	55	0.173444	41	0.109371	50	0.119286	46	0.0890468	95	0.243804	102	0.280507	64	0.260256	93	0.270382	44	0.147063
3	114904078..115125722	Olfm3	2.66704	0.0020039	13	27.4	11	0.0214758	9	0.00808946	13	0.0412011	12	0	20	0.0436082	21	0.0180221	31	0.0199812	23	0.0443315	48	0.0866699	14	0
3	115710433..115715072	S1pr1	2.4773	1.24255e-06	187	368.8	147	2.31522	199	2.41301	168	2.15073	217	3.27752	204	2.67228	266	3.5644	582	9.03745	376	6.46809	337	4.83959	283	4.35328
3	115715150..115716728	Gm9889	3.6609	0.0460433	1.6	5	3	0.0336232	1	0.0253302	0	0	3	0.0636239	1	0.0273098	3	0.084648	6	0.125132	2	0.0694068	11	0.241232	3	0.0644324
3	116109949..116129688	Vcam1	3.49952	7.42641e-12	324.8	908.4	242	2.05736	368	2.41099	318	2.04926	358	2.73301	338	2.26182	941	6.40026	1268	9.51286	1196	10.7567	650	4.90159	487	3.77329
3	116249654..116253503	Gpr88	3.96556	6.31553e-08	10.6	33.4	8	0.121059	7	0.0684003	15	0.174188	13	0.186124	10	0.122909	33	0.406362	38	0.506851	44	0.655977	22	0.284992	30	0.362478
3	118430324..118530022	Gm26871	2.97322	3.68965e-10	264.8	612.4	206	0.0228158	268	0.0515651	260	0.0525261	237	0.0215867	353	0.0370632	541	0.114879	620	0.169823	462	0.0470975	912	0.266002	527	0.153027
3	118530883..118535013	Gm37928	2.54446	0.00027197	12	23.8	8	0.102685	17	0.164386	13	0.12805	6	0.0728648	16	0.166807	29	0.31237	21	0.250787	22	0.291455	21	0.241736	26	0.31976
3	118537021..118540531	Gm32444	2.8089	0.00792039	4.6	10.2	4	0.0604088	5	0.0568866	5	0.0579468	2	0.0285773	7	0.0858651	7	0.0887144	9	0.12646	15	0.233811	14	0.189616	6	0.0868214
3	121952541..122016753	Arhgap29	2.46523	4.5011e-08	968.8	1892.6	745	3.0497	1066	3.20835	1050	3.0835	959	3.75616	1024	3.08288	1620	4.98726	2816	9.38539	1791	6.8541	2123	7.1208	1113	4.18428
3	122044443..122180123	Abca4	4.43835	9.13688e-06	12.8	45.4	7	0.00882113	28	0.0465181	9	0.0101539	14	0.0292108	6	0.00716478	33	0.0407139	89	0.131315	31	0.0682839	45	0.0593323	29	0.038034
3	122426443..122459060	Gm42836	3.00943	0.0380648	5.8	13	3	0.14567	7	0.109741	9	0.279466	2	0.0689113	8	0.0591586	2	0.122243	9	0	8	0.15035	26	0.3266	20	0.628084
3	122861913..122862372	Gm9364	2.93762	0.00187287	5.8	13.6	5	0.576346	7	0.60787	8	0.707656	4	0.436239	5	0.468125	18	1.74117	16	1.71595	5	0.594861	15	1.55064	14	1.54624
3	123446913..123506597	Prss12	3.16259	5.19732e-09	44.4	109.4	32	0.264915	43	0.245631	52	0.156381	40	0.250644	55	0.231724	77	0.35912	134	1.06175	124	1.1568	133	1.27929	79	0.585761
3	125404076..125728899	Ndst4	3.65087	2.01055e-10	68	193.8	49	0.0633391	70	0.0783919	65	0.0694373	78	0.0984515	78	0.0881928	155	0.224002	187	0.277817	146	0.261495	298	0.365167	183	0.268764
3	125865271..125938619	Ugt8a	2.5515	0.00740681	12	25	16	0.116896	17	0.0968702	9	0.0538231	13	0.0884787	5	0.0284838	26	0.0882869	43	0.174016	11	0.0723905	21	0.0838675	24	0.0784028
3	126363684..126440375	Arsj	2.07976	1.30768e-07	367.6	601	299	1.42899	375	1.32497	477	1.52892	317	1.19601	370	1.19415	734	2.00633	649	2.46731	584	2.38253	539	1.45407	499	1.61933
3	127789805..127832164	Tifa	3.20019	1.46148e-10	443.2	1116	394	3.81228	448	3.18417	535	3.58695	386	3.46577	453	3.35224	1779	14.7163	820	7.75703	778	7.97215	817	7.19462	1386	12.8323
3	129199878..129219591	Pitx2	12.0922	0.033543	0.6	7.8	0	0	0	0	0	0	3	0	0	0	7	0.0604738	28	0.308418	0	0	0	0	4	0.0414284
3	129269175..129332720	Enpep	2.06112	7.65119e-07	273.2	443.4	231	1.98304	288	2.01172	286	1.94545	286	2.51583	275	1.95845	469	3.28099	418	3.30218	429	3.94232	518	4.03179	383	3.0876
3	129914960..129970206	Ccdc109b	3.754	6.37594e-13	102	304.4	71	0.925302	123	1.30324	110	1.3584	103	1.21803	103	1.17635	280	2.76838	491	4.5291	278	3.9862	299	2.85029	174	2.6212
3	130131501..130599877	Col25a1	2.31891	1.85478e-05	90	161.4	76	0.0878563	72	0.0700803	93	0.0951819	79	0.0684546	130	0.130126	155	0.151792	128	0.120208	157	0.122683	160	0.190026	207	0.262443
3	132085292..132180304	Dkk2	2.27318	2.41328e-05	57	101.6	50	0.171737	63	0.215632	60	0.142773	51	0.257269	61	0.209235	94	0.312257	102	0.399461	89	0.546534	150	0.539061	73	0.178263
3	136053363..136326066	Bank1	2.33815	0.00238741	1020	1853.4	741	0.736639	1049	0.773729	1037	0.777278	880	0.978419	1393	1.16212	1183	0.945093	2065	1.68707	2610	2.6172	2886	2.17882	523	0.4072
3	138048761..138067388	Gm5105	7.38128	0.00265595	1	6.6	1	0	1	0	0	0	1	0	2	0.0258664	14	0.106899	5	0.0592594	4	0.0328692	0	0	10	0
3	138065052..138081506	1110002E22Rik	7.20502	0.00357643	29.8	170	38	0.190924	52	0.203764	8	0.0284889	29	0.140497	22	0.0904598	256	1.09929	131	0.606923	9	0.0492644	8	0.0380499	446	2.13424
3	138742195..138907905	Tspan5	2.34553	1.07753e-07	1639.6	2981.6	1296	1.85142	1600	1.66508	1835	1.78973	1378	1.62947	2089	1.64949	2332	2.14383	3201	3.20477	3261	3.00707	3880	2.83168	2234	2.269
3	142493978..142522344	Gbp5	22.0961	7.1541e-48	97.8	1718.8	84	0.519293	108	0.541678	100	0.441419	100	0.566907	97	0.343917	3076	13.1271	984	4.72745	1339	7.70156	1302	5.48109	1893	10.1197
3	142530342..142550149	Gbp7	5.84035	1.98867e-09	422.6	1953.6	347	2.93737	495	3.16635	454	2.77598	391	3.05616	426	2.58528	4282	26.9881	561	4.18289	1342	11.2496	1060	6.94574	2523	18.4885
3	142560026..142573209	Gbp3	6.59749	2.3286e-13	186.8	969.4	176	2.48473	199	1.98199	187	1.85692	195	2.53526	177	1.96541	1594	17.1172	337	4.24585	916	13.5435	619	7.44243	1381	18.0968
3	142594847..142619179	Gbp2b	15.87	2.63865e-11	436.8	5403.4	303	5.09014	520	6.0138	512	6.19795	427	6.45086	422	5.20227	11858	145.989	578	7.19993	4045	71.38	1793	24.6945	8743	133.212
3	142620602..142638008	Gbp2	9.92016	1.1896e-12	443.6	3458.8	402	7.83977	493	7.12864	466	6.92187	419	7.35763	438	6.33345	6846	97.5353	837	13.1177	2780	55.6843	1471	22.4723	5360	93.0684
3	144729677..144760977	Clca3a1	6.51009	6.5232e-14	105.6	518.4	79	0.42158	96	0.35858	147	0.511368	89	0.450336	117	0.364511	518	2.78461	226	1.54365	400	2.27387	561	3.26858	887	4.71695
3	144779012..144780686	Gm17743	5.73014	6.91428e-05	11.8	50.2	8	0.253248	10	0.238482	23	0.558732	7	0.209655	11	0.282831	46	1.222	6	0.176717	39	1.27425	68	1.93051	92	2.79048
3	144796559..144819494	Clca3a2	14.0339	4.31366e-11	269.8	2800.8	211	0.787219	278	0.784039	465	1.48467	149	0.631196	246	0.866985	3773	15.0711	276	1.47727	1895	8.55199	2409	9.88392	5651	27.4991
3	144808376..144813538	Gm43240	5.41602	0.0369148	3.4	14.6	0	0	1	0.063406	1	0.0645877	5	0.0796309	10	0.341805	26	0.776925	0	0	8	0.434343	13	0.603846	26	0.887071
3	144822623..144849357	Clca3b	12.4895	8.58711e-09	1425.2	13269.2	1144	15.5396	1502	15.1773	2250	23.0509	1128	14.9711	1102	11.7632	17194	192.007	747	8.79225	12292	174.342	7849	84.6784	28264	370.373
3	144861826..144896011	Clca4c-ps	199.061	1.53597e-21	4.4	663	5	0.0349186	3	0.0263061	6	0.0267963	3	0	5	0.0283619	338	1.74353	70	0.47108	345	2.73907	909	4.6817	1653	8.09668
3	144910921..144932529	Clca4b	491.877	5.10894e-26	103	37202.6	106	1.69846	128	1.62609	205	2.68824	21	0.301306	55	0.70414	47693	633.895	2308	33.6791	40346	683.022	23514	323.826	72152	1121.86
3	144947561..144954878	Gm16233	12.9373	1.24593e-08	8.2	81.2	9	0.130681	19	0.246123	4	0.050142	4	0.0309103	5	0.106143	74	1.06923	11	0.243172	120	1.68599	99	1.72866	102	1.06431
3	144952480..144975045	Clca4a	11.8158	7.52198e-10	1171.2	10368.6	1240	18.8867	1744	19.9197	1245	15.8752	826	12.5586	801	9.79198	9204	119.418	902	11.5451	15766	249.752	7786	96.9262	18185	279.038
3	144972124..144982560	Gm43742	9.46147	0.000332221	2.6	20	5	0.102264	2	0	2	0	2	0	2	0	28	0.107272	1	0	8	0	14	0.0917124	49	0.269457
3	145758675..145894277	Ddah1	5.01697	2.18957e-17	244.2	945	245	1.30463	338	1.22355	283	1.11354	153	0.806105	202	0.637957	1180	5.73105	622	2.55152	739	4.90525	977	4.15476	1207	8.189
3	146580985..146615596	Dnase2b	10.0468	0.0181333	2	15.6	2	0.019005	2	0.0143175	5	0.0145843	0	0	1	0.0154364	0	0	4	0.0353645	3	0.0588465	68	0.477233	3	0.0364193
3	149304829..149345840	Gm42649	24.3595	0.0162463	0	2.6	0	0	0	0	0	0	0	0	0	0	0	0	7	0.0807863	4	0	2	0	0	0
3	151730922..151749960	Ifi44	7.17727	8.77233e-10	52.6	289.4	38	0.26819	64	0.293288	59	0.278837	54	0.351966	48	0.224859	374	1.98924	50	0.330017	377	2.59841	260	1.41984	386	2.25468
3	151758737..151762892	Ifi44l	9.79803	1.60066e-09	14.8	115.2	10	0.308278	18	0.377395	10	0.147857	23	0.510425	13	0.406888	178	3.78351	18	0.501939	130	3.5	115	2.07353	135	2.9907
3	151796502..151837630	Ptgfr	2.98382	5.55512e-08	39	93	33	0.18775	41	0.141443	45	0.156085	45	0.192439	31	0.0826021	81	0.249465	146	0.655062	79	0.371415	90	0.294662	69	0.292327
3	152817081..152982246	St6galnac5	7.42812	1.0707e-13	44.6	272.2	32	0.150184	45	0.193007	45	0.25084	54	0.351055	47	0.200915	278	0.644986	612	1.46307	173	0.556208	145	0.467448	153	0.516345
3	153973436..154271722	Slc44a5	3.92633	2.13493e-15	94.4	289.4	66	0.0965015	112	0.100661	81	0.142413	97	0.175583	116	0.102499	243	0.267864	348	0.317701	223	0.291143	333	0.226347	300	0.369853
3	154306294..154330659	Lhx8	10.3879	0.000509322	0.6	6	0	0	1	0.0157764	0	0	1	0	1	0	8	0.105442	11	0.09742	1	0.0216142	1	0.0187808	9	0.120391
3	154663859..154767790	Erich3	6.11025	5.96851e-12	31.2	143.8	25	0.0532427	38	0.102505	42	0.0953358	19	0.0447774	32	0.0528553	145	0.273046	74	0.170628	115	0.384672	139	0.355466	246	0.691533
3	159599175..159625321	Rpe65	5.00974	0.0171064	1	4.4	2	0	0	0	1	0	1	0	1	0	7	0.0920302	0	0	6	0.0282974	6	0.0983514	3	0.0262694
4	3496978..3516515	Gm11787	2.16244	0.00306408	19.6	34	20	0.100998	18	0	15	0	18	0	27	0.12305	34	0	51	0	37	0	29	0	19	0.0967714
4	3678115..3813122	Lyn	2.24461	2.5597e-07	2084.2	3701.4	1660	6.50919	2155	6.52196	2367	5.88425	1858	6.15854	2381	5.33982	3555	9.73398	5325	13.0329	4153	13.3022	3205	7.4254	2269	8.35731
4	3678117..3689548	Gm26857	2.68578	4.72251e-06	117.6	248	80	0.998059	106	1.00252	147	1.32514	88	0.974271	167	1.72424	203	1.9277	414	4.14183	251	3.04131	247	2.59999	125	1.53311
4	3806635..3808751	9430025C20Rik	3.19066	0.0117461	3.6	9.4	5	0.125352	6	0.113321	4	0.0769555	0	0	3	0.0610886	17	0.357656	13	0.303232	7	0.18113	3	0.0674509	7	0.168149
4	3995936..4019663	Sdr16c5	7.26311	0.0153642	1.2	7.8	1	0	2	0.0254756	0	0	0	0	3	0.0274665	11	0.0851338	21	0.220239	0	0	1	0	6	0.0324011
4	4055929..4077522	Sdr16c6	23.441	0.000483725	3	64	5	0.0822926	1	0	4	0.0421006	4	0.0519063	1	0	82	1.03588	187	2.78187	0	0	0	0	51	0.946187
4	4133531..4138819	Penk	5.8015	4.02054e-20	208.6	945.2	181	5.61391	239	5.74495	242	5.87693	176	5.12727	205	5.19235	585	15.5221	1273	37.8002	870	28.6029	1386	39.2879	612	18.6865
4	6352105..6357530	4930430E12Rik	7.49139	1.58291e-06	1.8	11.6	3	0.046717	1	0.0351945	0	0	3	0	2	0.0379449	15	0.19602	18	0.217328	7	0.144654	11	0.167587	7	0
4	11704457..11714752	Gem	12.0531	1.37208e-39	275	2568.2	239	3.85582	300	3.75915	259	3.30705	263	4.33958	314	4.46232	1911	28.7198	1928	29.661	3582	72.3367	3396	52.1635	2024	33.7332
4	12131551..12131975	Gm11843	7.29859	0.0251215	1	6.8	1	0.124762	0	0	1	0.0957418	1	0.118041	2	0.202671	3	0.314094	26	3.01805	1	0.12877	0	0	4	0.478165
4	13743436..13893649	Runx1t1	2.15001	4.99406e-08	892.2	1493.4	676	0.732834	933	0.868277	1078	0.84356	755	0.863543	1019	0.887432	1881	1.6269	1342	1.45044	1267	1.23771	1456	1.41601	1521	1.54477
4	15881264..15908064	Calb1	5.90908	0.000766363	2.4	12	1	0.0109418	2	0.00824304	1	0	5	0.031057	3	0.0266617	4	0.0183643	30	0.244326	7	0.079053	11	0.0883153	8	0.0733873
4	18860454..19122526	Cnbd1	3.58076	0.0104375	2.4	7.2	4	0	1	0	2	0	3	0	2	0	8	0	13	0	6	0	5	0	4	0
4	19876841..19922605	Atp6v0d2	7.03699	1.10627e-11	9.2	51.6	4	0.0195228	10	0.0735379	11	0.044945	9	0	12	0.0792848	56	0.26213	65	0.399608	75	0.523899	43	0.157576	19	0.187058
4	32559680..32571708	Bach2os	5.47844	2.88184e-05	4.4	19.8	6	0.0728683	0	0	5	0.0559188	3	0.022981	8	0.0591857	10	0.0611497	41	0.316385	18	0.175488	19	0.196049	11	0.116365
4	32804035..32950841	Ankrd6	2.03275	3.93668e-06	175.6	279.2	121	0.32916	171	0.335495	194	0.349177	160	0.375546	232	0.534707	313	0.641817	311	0.783643	219	0.81936	299	0.633807	254	0.61222
4	33208991..33233340	Srsf12	2.24311	0.0150893	8.2	14.6	10	0.101062	10	0.0888248	9	0.0904802	5	0.0796815	7	0.0684045	17	0.113079	17	0.188056	10	0.121693	11	0.0906345	18	0.129111
4	33924593..33948831	Cnr1	2.69919	2.09389e-09	103.2	218.6	92	0.633587	146	0.812057	103	0.555671	93	0.607241	82	0.421051	234	1.31888	210	1.35506	197	1.38432	268	1.68988	184	1.22992
4	35706647..36951747	Lingo2	2.74998	9.15277e-07	132.8	287	109	0.00639072	154	0.0240724	97	0.00980842	135	0.0423252	169	0.0155722	276	0.0375408	266	0.0356756	209	0.0461722	462	0.103164	222	0.0489864
4	38571667..38855483	Gm12381	2.62299	0.0318796	4.6	9.6	0	0	7	0	3	0	7	0	6	0	7	0	13	0	8	0	13	0	7	0
4	40804602..40854005	B4galt1	2.08875	0.000513721	3103.6	4969.6	2917	27.9897	3759	27.8507	3243	21.9501	2369	19.1001	3230	19.1434	5848	44.2864	2499	15.1356	4898	42.5642	4217	25.2253	7386	59.3125
4	41092722..41098183	Aqp3	3.6953	0.0372842	9.6	29.8	11	0.231925	17	0.305763	5	0.0889891	3	0.0822867	12	0.211923	35	0.705523	92	2.18481	4	0.119688	7	0.181996	11	0.277775
4	41517691..41569538	Fam219a	2.73693	1.43599e-11	401	866.8	319	1.76556	391	1.59826	462	1.50786	364	1.69739	469	1.57282	799	2.66454	1272	4.99429	813	3.68865	800	2.82202	650	2.67395
4	41520694..41525823	Gm12404	2.52166	0.00373398	7.2	14.4	7	0.22346	7	0.144295	10	0.19598	7	0.181219	5	0.129643	12	0.160734	18	0.504918	16	0.296535	10	0.257662	16	0.428218
4	41893278..41942092	Gm13307	3.91763	0.00709426	21	66.8	13	0	51	0.0480117	11	0	20	0	10	0	69	0.0534815	141	0.11859	14	0	97	0.171465	13	0
4	42153436..42158839	Gm13306	2.51124	0.0498759	5.8	11.4	6	0	8	0	5	0	7	0	3	0	9	0.0408226	3	0	13	0.100417	14	0	18	0.13983
4	42456965..42461867	Gm3883	2.3604	0.0348604	8.4	15.6	1	0	7	0.0494838	10	0.075609	10	0.108756	14	0.120039	13	0.124023	21	0.152783	16	0.135589	22	0.235629	6	0.0786698
4	42552478..42587038	Gm10593	2.039	0.0219226	19.8	32.4	16	0.0749136	11	0.0225746	18	0.0459907	23	0.0141756	31	0.060847	39	0.100586	41	0.0696997	42	0.0463921	17	0.0134368	23	0.0287115
4	42735545..42846248	4930578G10Rik	2.14412	0.035519	111.6	184.8	104	0	104	0.156804	127	0.0399315	32	0	191	0.0422645	135	0	331	0.0968272	194	0	64	0	200	0
4	42772860..42773993	Ccl21a	2.46994	7.15196e-07	483	949.4	313	18.7107	418	18.6414	390	17.9598	669	38.1734	625	30.4938	957	47.3096	1064	58.5197	1036	63.471	837	45.1479	853	48.1771
4	42781928..42856771	Gm12394	2.32324	1.5397e-05	124.6	230.6	98	0.158375	124	0.131244	111	0.0972288	162	0.194796	128	0.0514546	230	0.186067	239	0.33891	326	0.555773	192	0.298271	166	0.273145
4	43631539..43641533	Gm12473	2.62343	9.94612e-07	34.4	71.4	34	0.915783	39	0.896882	34	0.632491	21	0.779805	44	0.966973	82	2.30552	92	2.21532	79	2.07945	53	1.23194	51	1.84267
4	43631935..43651244	Npr2	2.02139	5.00649e-07	437.8	691.2	366	3.55613	510	3.78316	494	3.73161	357	3.24632	462	3.46053	669	5.46316	857	7.41006	607	6.19156	643	5.32894	680	6.11793
4	43727188..43728639	Hrct1	2.19222	0.0220941	9.4	16.6	6	0.219107	13	0.302619	9	0.252212	12	0.380056	7	0.177965	20	0.582256	28	0.849406	15	0.452291	9	0.261999	11	0.349897
4	43957401..43979118	Glipr2	2.5846	4.03764e-07	234.8	486	213	3.72538	288	3.8224	250	3.26224	201	3.30846	222	2.74741	449	5.56208	866	11.5041	465	7.2891	360	4.55032	290	3.94177
4	44524757..44710487	Pax5	2.09467	0.0149637	753.2	1227.6	544	0.802575	743	0.78962	678	0.689431	682	1.07101	1119	1.11889	861	0.874552	1192	1.12565	1735	2.7138	2018	2.22913	332	0.45336
4	44664415..44685347	Gm12462	2.64684	0.0321763	10.2	21	6	0.0694029	11	0.117641	9	0.0798892	4	0.0656642	21	0.225484	13	0.131044	31	0.226004	35	0.465611	22	0.248968	4	0.049874
4	46343609..46346412	Foxe1	21.7127	0.0283805	0	2.2	0	0	0	0	0	0	0	0	0	0	1	0.015869	2	0.0351879	0	0	1	0.0169589	7	0.126831
4	46662305..46991873	Gabbr2	2.84788	2.13982e-07	19.6	44.2	15	0.0475835	19	0.0179236	24	0.0182577	19	0.0300134	21	0.0386487	45	0.0598967	59	0.0811649	41	0.0409268	43	0.0355615	33	0.0759871
4	47353222..47414931	Tgfbr1	2.43134	9.3755e-08	1839.4	3525.6	1432	5.3316	1997	5.30042	2162	5.84759	1670	5.90431	1936	5.00279	2891	7.77703	5196	16.1123	3692	12.1616	3839	11.0913	2010	6.41477
4	48045153..48086447	Nr4a3	3.2582	4.4131e-10	152.2	390.4	150	1.00078	186	1.08755	150	0.890333	121	0.804422	154	0.820059	354	1.85062	417	1.93642	566	4.15916	409	2.40664	206	1.23045
4	48898593..48963237	Gm12436	5.26612	0.0111237	0.8	3.8	1	0	1	0	0	0	0	0	2	0	3	0	7	0	5	0	3	0	1	0
4	53030787..53159895	Abca1	2.42307	2.72892e-05	2688.8	5193.8	1926	5.42877	2533	5.43121	2674	5.13193	2822	7.34382	3489	6.97358	3435	6.86149	9635	20.7702	4989	12.1252	5060	9.92081	2850	6.20661
4	53826045..53862019	Tmem38b	2.55216	1.02762e-08	385.8	778	323	2.99452	421	2.81205	435	2.86446	351	2.93862	399	2.30779	625	4.10253	1174	7.45121	713	5.63517	860	5.67087	518	4.33717
4	54945048..55083563	Zfp462	2.01898	2.64339e-06	734.6	1160.4	601	1.38233	815	1.47063	814	1.2585	630	1.23286	813	1.15898	993	1.65896	1546	2.14353	927	2.10175	1308	2.11504	1028	1.98435
4	55410443..55418842	Gm12505	26.5852	1.63002e-08	1.8	42.4	1	0	1	0.0527685	2	0.053752	4	0	1	0.0568923	10	0.11756	121	1.23822	30	0.216885	42	0.188453	9	0.134227
4	57434247..57712016	Palm2	2.4182	2.33653e-07	107	203.4	106	0.55722	104	0.320361	88	0.281321	85	0.346844	152	0.357308	230	0.62758	191	0.668512	172	0.832411	215	0.631233	209	0.646302
4	57717657..57896984	Akap2	2.91626	1.24588e-08	2281.6	5268.8	1746	7.89219	2315	7.66324	2331	7.39234	2283	9.15097	2733	7.92446	3826	13.9764	8015	29.9337	5731	27.0787	6131	22.2997	2641	10.3751
4	59043753..59138983	AI481877	2.84501	0.000548013	7.4	16.8	5	0.00917209	8	0	8	0.00703862	10	0	6	0	15	0.00769705	22	0.0170675	21	0.00946675	12	0	14	0.0175765
4	59905126..59915056	Slc46a2	4.27058	0.00468594	2.6	9.2	3	0.0561495	2	0.0282003	7	0.0430889	1	0.0177082	0	0	11	0.109946	19	0.278622	4	0.0579533	4	0.0167853	8	0.143466
4	59956804..59960710	Mup4	95.5718	7.34827e-05	0	10.6	0	0	0	0	0	0	0	0	0	0	20	0.96522	15	0.802605	0	0	0	0	18	0.991854
4	61855404..61856554	Mup-ps23	34.0722	0.000561465	0	3.6	0	0	0	0	0	0	0	0	0	0	6	0	0	0	5	0.260606	2	0	5	0
4	62050234..62054158	Mup20	828.51	2.08208e-08	0	94.6	0	0	0	0	0	0	0	0	0	0	305	14.4806	28	1.48851	6	0.294867	0	0	134	7.28132
4	63214004..63334991	Col27a1	3.79252	7.60175e-17	682.4	2052.6	571	1.3315	730	1.31598	666	1.15615	601	1.28674	844	1.49489	1786	3.18468	3378	6.44798	1577	3.08476	1862	3.58235	1660	3.34746
4	63344560..63348163	Orm1	6.40448	0.00493855	3.2	17	1	0	3	0	5	0.210014	0	0	7	0.111142	16	0.516735	54	2.67356	4	0.141232	9	0.42951	2	0.0655548
4	63356162..63359511	Orm3	6.54113	0.000325512	5.6	30.2	2	0	5	0.0516763	8	0	7	0	6	0	9	0	90	1.14877	12	0	33	0.369104	7	0.0657244
4	63362449..63365878	Orm2	3.2996	0.000714199	21.4	56.2	14	0	29	0	24	0	12	0.0647322	28	0	34	0.22966	144	4.71055	32	0.211847	45	0.674944	26	0
4	63831308..63861347	Tnfsf8	2.38241	0.000307157	28	52.6	28	0.0557119	31	0.178376	31	0.117571	21	0.0790661	29	0.135753	42	0.222074	69	0.323966	78	0.546266	42	0.212345	32	0.160142
4	63959785..64047015	Tnc	5.79546	7.48139e-23	3454.6	15850.6	3382	17.8816	4263	16.5961	4149	17.6541	2550	12.4709	2929	11.3432	12429	47.3421	25628	93.8491	16569	74.8944	15467	65.1007	9160	42.8169
4	63979854..64149924	8030451A03Rik	14.7704	7.12166e-16	21.6	257.4	22	0.0909054	42	0.0782675	16	0.0498289	14	0.0491476	14	0.063288	154	0.250654	576	0.978695	260	0.576359	200	0.395983	97	0.261304
4	64856926..64858139	Gm11218	10.0518	2.74545e-05	2.2	18.4	1	0.043677	3	0.0987128	4	0.13407	1	0.0413241	2	0.0709514	4	0.146612	52	2.11313	7	0.315561	19	0.744238	10	0.418492
4	65124174..65357509	Pappa	13.4895	3.45614e-23	704	7612.6	480	0.682814	587	0.575984	726	0.69004	774	0.686976	953	0.687393	3815	3.41382	17002	25.2551	7325	9.81686	5486	6.06324	4435	4.80544
4	65380803..66404611	Astn2	2.39496	2.13293e-09	421.6	794.2	358	0.716394	446	0.547754	401	0.500525	398	0.566521	505	0.573191	723	0.83448	935	1.30322	736	1.33535	923	1.22742	654	0.75813
4	66827584..66930284	Tlr4	2.10226	1.3373e-05	1083.8	1790.8	782	3.10165	1085	3.09155	1208	3.25903	1178	4.79462	1166	3.2789	2550	7.49619	1428	4.24431	1453	6.30408	1392	4.27086	2131	7.71768
4	73939371..73950846	2310002L09Rik	13.3917	0.0172323	0.4	5.4	0	0	1	0.0185105	0	0	1	0	0	0	5	0.103097	5	0.114304	0	0	0	0	17	0.400225
4	78659858..78661588	Gm11261	2.38305	0.0481624	4.8	9.2	3	0.165355	4	0.124571	1	0.0422976	6	0.312895	10	0.402918	13	0.416289	8	0.256411	7	0.398223	10	0.444882	8	0.422495
4	81278500..81442815	Mpdz	2.14224	5.14935e-09	902.2	1513	723	1.62435	1015	1.67016	1062	1.62931	810	1.64173	901	1.46132	1573	2.50086	1701	3.09797	1423	2.96144	1532	2.7988	1336	2.54495
4	82065431..82102808	Gm5860	4.41195	0.0427893	1.4	5.4	0	0	1	0	0	0	4	0	2	0	3	0.0163952	14	0.0363548	1	0.0201648	4	0	5	0.0374392
4	82897920..83052339	Frem1	4.38314	9.68377e-16	101.2	343.4	106	0.170702	119	0.157177	104	0.11353	73	0.104082	104	0.147892	275	0.2674	284	0.395289	332	0.368033	486	0.527307	340	0.447061
4	83525545..83864670	Ccdc171	3.48618	2.47438e-05	502.4	1403.2	406	0.371229	539	0.326278	555	0.345925	431	0.459945	581	0.416388	633	0.178016	3251	0.271379	1267	0.337541	1456	0.214024	409	0.135503
4	84275095..84675275	Bnc2	2.77651	8.67477e-14	2033.4	4457.4	1670	2.38718	2154	2.63894	2297	2.22517	1832	2.16652	2214	1.96528	4564	4.12631	6072	4.11615	3579	5.09511	4305	3.89196	3767	4.31351
4	86444641..86558328	Saxo1	6.04975	4.58447e-05	10	46.8	7	0	10	0.0181985	3	0.0185377	8	0	22	0.0588622	71	0.182446	12	0	26	0.174529	36	0.0866568	89	0.16202
4	86874396..86934822	Acer2	2.20754	6.38531e-08	321.4	554.4	269	0.651781	356	0.730953	330	0.591114	276	0.960042	376	0.770029	466	1.02555	680	1.96397	541	1.56713	603	1.44804	482	1.02192
4	86983124..87230477	Slc24a2	2.60139	0.000289658	38	77.6	44	0.0998239	58	0.134057	22	0.0432981	30	0.0821273	36	0.0387773	53	0.0946969	87	0.117105	56	0.11647	112	0.155694	80	0.124756
4	88760119..88761581	Gm13283	4.3544	0.0182695	3.4	11.8	4	0.144973	4	0.109216	7	0.166877	2	0.0685816	0	0	9	0.243317	14	0.472091	0	0	20	0.61757	16	0.555625
4	88773834..88774801	Gm13290	2.6263	0.0286527	10.2	21.4	4	0.219107	15	0.577728	3	0.0840708	17	0.725562	12	0.489403	16	0.643546	32	1.57989	29	1.58302	7	0.294749	23	1.10217
4	88782131..88783592	Ifnz	3.32453	0.000912081	11	29.4	14	0.471484	19	0.519131	1	0	11	0.377457	10	0.235663	30	0.791322	23	0.70862	30	1.01069	46	1.36609	18	0.556005
4	88799665..88801126	Gm13285	2.52743	1.86428e-05	35	69.2	33	1.19684	30	0.81968	53	1.47509	21	0.720599	38	1.06049	58	1.70438	104	3.44187	57	2.02139	59	1.8865	68	2.36302
4	89381957..89399880	Gm12609	2.85474	0.0330805	3.2	7.6	5	0	1	0	2	0	4	0	4	0.0706024	11	0	10	0	8	0	7	0	2	0.0832869
4	94739289..94874976	Tek	2.4251	5.12587e-11	337.6	642	277	1.71045	393	1.67006	378	1.4853	314	1.85253	326	1.53551	715	2.85186	656	2.82683	652	3.14751	594	1.95782	593	2.77098
4	96099318..96141152	Cyp2j12	24.7075	0.000571772	0.2	6.8	0	0	1	0	0	0	0	0	0	0	13	0.114446	16	0.152264	0	0	2	0	3	0.0261343
4	98754898..98817537	Kank4	2.78573	4.20219e-08	60.8	135.6	57	0.320686	65	0.208268	58	0.271551	62	0.334798	62	0.215562	121	0.510389	211	0.833371	114	0.525016	141	0.426439	91	0.445007
4	99653607..99654983	Gm12688	2.72558	0.00672408	5.6	12.4	6	0.151281	7	0.170952	4	0.174138	7	0.214697	4	0.184312	19	0.380856	15	0.703759	6	0.0780703	10	0.271343	12	0.14495
4	99656299..99658622	Foxd3	2.06649	0.00363572	50.4	81.2	36	0.775736	45	0.721911	45	0.700348	63	1.27361	63	1.01924	83	1.51258	61	1.18876	62	1.31873	80	1.51416	120	2.38285
4	99662541..99712972	Gm12682	16.2413	1.29077e-05	0.8	11.2	1	0	0	0	3	0.0376413	0	0	0	0	7	0	2	0	11	0	11	0	25	0
4	101292414..101321745	Gm12796	4.0742	3.01075e-08	11.4	36.6	7	0	13	0	16	0	9	0	12	0	32	0	59	0	29	0	24	0	39	0
4	101346531..101356735	E130102H24Rik	2.06438	0.000835247	229.4	364.8	125	0.173281	174	0.261083	264	0.886498	260	1.20227	324	0.891375	390	1.69649	266	1.18228	368	1.78847	331	0.98421	469	2.15838
4	101353783..101399181	0610043K17Rik	3.55713	6.61436e-05	73.6	198.8	45	0	69	0	64	0.0528445	88	0.0651525	102	0.111864	196	0.173363	65	0.0640695	143	0.284297	215	0.123514	375	0.527844
4	101403081..101407856	Gm12798	3.5049	0.0160585	3.6	9.8	3	0	7	0	3	0	1	0	4	0	11	0	1	0	7	0	16	0	14	0.0762838
4	101419277..101466995	Ak4	9.88847	8.67477e-14	213.8	1582.2	159	1.26682	211	1.25529	231	1.48888	218	1.96523	250	1.90031	1289	10.5543	412	2.83514	1394	13.3814	1567	10.5525	3249	28.4862
4	101496648..101642799	Dnajc6	2.84472	7.20918e-11	168.6	375.4	137	0.47559	174	0.527292	155	0.378738	162	0.55185	215	0.430019	326	0.700319	392	0.826538	385	1.17623	475	1.1347	299	0.65344
4	102087543..102607259	Pde4b	3.09674	1.14872e-12	1808.8	4427.6	1459	2.12397	2056	2.15238	2116	1.83029	1510	1.95729	1903	1.46005	3945	4.37382	7039	9.57705	4415	8.44748	3982	5.62889	2757	3.20418
4	102741297..102973628	Sgip1	2.68196	6.46124e-11	780.2	1651.4	673	1.14041	851	1.11136	801	0.895218	715	1.16312	861	1.11748	1390	1.28626	2288	2.61366	1406	2.14892	1930	2.7539	1243	1.4636
4	102967266..102989755	Gm12709	3.27705	3.33734e-07	16.8	43.4	7	0	24	0.0208921	11	0.0638445	19	0	23	0.0225248	46	0.0465446	54	0.0774061	35	0.028623	44	0.0497415	38	0.0265716
4	105157347..105232764	Plpp3	2.50934	7.28387e-12	2415	4798	1960	17.4564	2531	16.5145	2710	15.5084	2183	15.4838	2691	13.5924	5845	29.2559	5845	34.5756	4607	31.5994	3848	18.1089	3845	22.6604
4	107434591..107635061	Glis1	2.60302	2.56919e-06	242.6	512.2	229	0.189111	280	0.164386	205	0.0558165	206	0.0825802	293	0.118155	611	0.439473	934	0.406037	359	0.195186	319	0.287013	338	0.209074
4	107968332..108013532	Slc1a7	9.69291	1.69797e-09	12	97.8	9	0.0315618	12	0.0237772	9	0.0484408	19	0.0597232	11	0.0256354	67	0.185403	257	0.660716	53	0.130303	77	0.254748	35	0.105844
4	108513781..108516817	Gm12737	5.34601	0.0285995	0.6	3	0	0	0	0	1	0.0561245	0	0	2	0.0594034	5	0.184124	3	0.204139	5	0.301943	1	0	1	0.0700758
4	108592425..108619849	Gm12743	2.30326	7.31465e-06	56.8	103.6	50	0.0859846	54	0.0755731	57	0.0659842	62	0.0813526	61	0.081479	86	0.0841828	134	0.16	124	0.13312	87	0.102817	87	0.137311
4	110203722..110351909	Elavl4	3.57972	2.60058e-13	141	394.4	125	0.531518	150	0.593217	136	0.521186	130	0.474947	164	0.479682	298	1.12336	438	1.73084	325	1.68642	563	2.03029	348	1.48067
4	110397661..111664324	Agbl4	2.14359	1.8629e-06	155.6	259.4	132	0.0110478	170	0.00416145	167	0.012717	138	0.00522632	171	0	227	0.0139066	258	0.0154183	225	0.0228054	333	0.0297237	254	0.0476346
4	113477891..113999503	Skint5	2.31198	0.00724365	8.4	15.4	7	0	7	0	13	0	8	0	7	0	13	0	23	0.010748	13	0	13	0	15	0
4	115056426..115071755	Tal1	3.00347	1.56794e-08	35.2	84.6	35	0.217956	40	0.255419	32	0.176551	37	0.320778	32	0.1967	76	0.4471	125	0.630892	78	0.537399	83	0.499528	61	0.313253
4	115299046..115332815	Cyp4a12a	6.56324	0.00280536	1.2	6.6	1	0	1	0	0	0	1	0	3	0	7	0.0183718	2	0	3	0.0225959	5	0.0196337	16	0.0209765
4	115624725..115647723	Cyp4b1	3.84513	3.67959e-09	14.6	44.8	13	0.0705104	15	0.141652	13	0.144292	16	0.289085	16	0.248173	37	0.453645	69	0.896575	35	0.363878	44	0.590195	39	0.495439
4	117213333..117252125	Gm1661	2.36031	0.0156225	7	13.2	8	0	10	0.0162183	4	0.0330412	5	0.0203684	8	0.0349716	13	0.0361321	18	0.100149	8	0	16	0	11	0
4	117700188..117700923	Gm12840	20.8305	1.83399e-13	52.6	869.8	40	2.95986	64	3.75885	77	4.41298	31	2.08031	51	2.95359	207	12.5612	2355	153.429	708	52.3706	906	56.8056	173	11.425
4	117869260..117883487	B4galt2	2.07634	1.85513e-05	151	249.8	144	1.25419	186	1.29421	159	1.11613	137	1.14674	129	0.933086	235	1.72468	382	2.73585	224	1.93629	220	1.51232	188	1.60564
4	117926162..117929763	Artn	5.26572	1.09384e-10	28.6	120.2	20	0.418899	36	0.498284	24	0.287623	26	0.458912	37	0.483502	81	1.0546	246	3.75386	87	1.50187	113	1.62135	74	1.03511
4	118971297..118999458	Gm12861	4.95939	0.0078983	1.6	6.6	0	0	1	0	1	0	0	0	6	0	6	0	11	0	11	0	3	0	2	0
4	119232915..119248975	P3h1	2.66914	6.07279e-08	225	478.2	234	2.72978	275	2.49272	232	2.17946	173	1.91748	211	1.99324	388	3.54029	769	8.15811	472	5.4215	471	4.67369	291	3.03826
4	119733784..120138045	Hivep3	2.17769	9.40474e-08	1209.2	2072.8	890	0.480735	1244	0.591382	1282	0.480989	1088	0.572865	1542	0.514032	2056	0.942173	2819	1.5315	1913	1.16194	2047	1.06965	1529	0.737572
4	120539868..120570276	Ctps	7.18009	5.20004e-30	424.6	2378.4	340	3.50188	566	4.50534	469	4.01258	379	3.99403	369	2.96121	1669	15.3913	3134	32.6857	2211	26.0598	3167	31.0184	1711	17.9717
4	120696138..120748612	Kcnq4	3.19257	8.49557e-15	345.4	849.2	258	1.39675	396	1.29049	405	1.43589	287	1.25917	381	1.16659	895	3.56061	689	3.21207	759	4.74647	983	4.1597	920	4.24217
4	122925833..122926072	Gm12891	5.46675	0.0235826	1.8	8	0	0	1	0.166441	4	0.678171	2	0.418062	2	0.358896	17	3.15184	0	0	1	0.22803	8	1.5851	14	2.96362
4	122946850..122961188	Mfsd2a	31.3611	1.13794e-21	33	812	34	0.589154	40	0.426088	13	0.180846	32	0.490526	46	0.51681	1240	19.4005	169	2.34608	678	12.7454	723	9.61625	1250	20.9317
4	123105165..123132099	Bmp8b	20.8434	3.37523e-15	41.8	650.8	41	0.218655	47	0.247087	47	0.178282	34	0.206876	40	0.133198	286	1.89225	105	0.737459	1102	10.1274	785	5.74802	976	8.66827
4	123116266..123118000	Oxct2b	13.4898	4.40181e-07	4.2	44.4	7	0.213929	7	0.161164	1	0.0234526	3	0.0867449	3	0.0744683	16	0.410343	8	0.227474	73	2.30265	62	1.67189	63	1.84479
4	123183227..123194701	Hpcal4	2.33457	8.20329e-06	52.8	97	46	0.456845	64	0.456395	47	0.358202	58	0.535596	49	0.387196	90	0.750084	93	0.822379	86	0.87129	127	1.02427	89	0.837392
4	123201504..123216275	Nt5c1a	8.34947	2.59389e-08	59	389	78	2.21657	60	1.11324	49	1.13399	46	1.23363	62	1.30615	652	14.2243	45	1.21312	468	12.1118	224	4.75529	556	14.2837
4	124528924..124657169	Gm27247	2.44971	0.000516399	11.6	22.4	8	0	16	0	13	0	11	0	10	0	21	0	28	0	17	0	26	0	20	0
4	124656807..124660655	Pou3f1	7.22901	0.000376629	1.2	7.6	0	0	0	0	1	0.0105716	2	0.0260678	3	0.0335678	10	0.104045	12	0.153807	1	0.0142186	9	0.111191	6	0.0791972
4	124700701..124708611	Fhl3	3.57843	1.26377e-09	100	288.2	127	2.61496	126	2.37349	88	1.28139	68	1.25195	91	1.35625	255	4.17734	509	8.96972	227	3.93464	217	3.41884	233	4.61863
4	124957647..124987009	Gm12930	3.13054	1.06071e-06	23.2	57.2	13	0	24	0	22	0.120385	24	0	33	0.127419	41	0.19747	89	0.364893	55	0	61	0.211034	40	0.225466
4	124986430..125009099	Rspo1	4.41785	7.37402e-11	17	60.6	23	0.437761	17	0.32979	20	0.31494	14	0.284748	11	0.244449	63	0.895443	89	1.65463	44	0.988366	63	0.858798	44	0.786455
4	125118423..125127840	Zc3h12a	4.89653	5.41516e-28	414.8	1587.2	360	4.15801	419	3.45125	495	3.98149	329	3.13329	471	3.27265	1957	22.4027	1611	16.57	1298	16.103	1242	12.177	1828	21.6476
4	125490700..125714173	Grik3	2.54831	2.96839e-09	336.2	671	268	0.685475	332	0.55202	324	0.662072	300	0.542321	457	0.657556	653	1.28437	718	1.57792	604	1.67115	868	1.73295	512	1.08144
4	126024550..126044440	Csf3r	15.0751	3.47456e-41	43.8	531.2	45	0.455456	42	0.232436	46	0.304416	41	0.278013	45	0.238667	608	3.67415	769	5.63186	581	5.1103	262	1.91055	436	3.19555
4	126103957..126141029	Stk40	2.07189	9.53824e-08	1383	2228.8	1169	9.96853	1678	11.323	1495	10.3085	1112	8.39577	1461	8.42102	2501	17.8116	2104	12.1386	2235	19.5673	1999	13.9413	2305	18.4117
4	126232167..126256343	Map7d1	2.12853	2.11513e-08	1306.8	2188.4	1257	16.0582	1531	14.4164	1426	13.582	1036	11.8275	1284	12.0995	2250	22.1874	2643	27.1253	2074	25.2357	1955	19.6618	2020	22.2585
4	127311421..127314039	Gja4	2.11018	2.80179e-05	58	97.4	47	1.32166	74	1.56464	54	1.20743	60	1.60774	55	1.07349	117	2.79919	116	3.16203	98	3.08551	92	2.37059	64	1.80908
4	127987857..128567656	Csmd2	2.08731	0.000296542	60.8	98.6	48	0.0217387	81	0.00467913	60	0.00714951	40	0.0117529	75	0.0176568	106	0.049516	105	0.0635666	62	0.0416689	130	0.0751979	90	0.0357069
4	128930233..128962442	Azin2	3.51387	2.35853e-19	135.6	373.2	120	0.896029	163	0.76437	141	0.829175	118	0.610886	136	0.68497	359	1.73608	403	2.12095	363	2.25764	413	1.86714	328	1.79282
4	129058271..129085886	Rnf19b	3.03033	1.17501e-12	1071.4	2544.6	923	11.5943	1159	11.2382	1113	10.6543	1002	11.7907	1160	10.6019	3461	34.2246	1789	15.6143	2556	32.2609	2110	19.8855	2807	32.2838
4	129513581..129515985	Marcksl1	5.06323	5.64172e-18	340.6	1327.6	347	11.2985	424	10.4033	321	7.96058	279	8.56441	332	8.64033	1068	28.9713	870	25.7887	1803	60.4898	1318	38.4275	1579	48.969
4	129576815..129578549	Fam167b	8.12749	3.85561e-05	1.6	11	1	0.0552908	2	0.0833071	3	0.12729	1	0.0523122	1	0.0449087	3	0.092798	25	1.18318	9	0.228268	13	0.644617	5	0.211908
4	129906216..129919787	E330017L17Rik	17.0522	0.0367943	0	1.8	0	0	0	0	0	0	0	0	0	0	4	0	3	0	0	0	0	0	2	0
4	129984870..130022633	Adgrb2	2.22036	1.40843e-06	110	193	100	0.645735	117	0.523414	131	0.589623	83	0.386677	119	0.531124	189	0.871138	287	1.44495	153	0.911137	189	0.930972	147	0.884995
4	130047840..130099283	Col16a1	2.6994	7.83438e-12	1261.4	2678.2	1238	8.82945	1484	7.97732	1348	7.22177	976	6.48832	1261	6.9865	2439	13.5731	3393	20.435	2227	14.8858	3115	18.0208	2217	14.1878
4	130913125..130936141	Laptm5	2.18395	3.35809e-05	575.2	993.4	441	4.99723	704	6.2323	614	5.41391	563	6.11863	554	4.63874	857	7.85856	1369	13.232	1233	13.9852	1039	9.52815	469	4.84176
4	132564067..132582683	Ptafr	2.82707	8.5827e-09	215	485.4	196	2.24517	242	1.87812	263	2.12569	176	1.84835	198	1.70517	514	4.28205	796	6.83642	498	5.13115	296	2.51035	323	3.12904
4	132781843..132796387	Themis2	3.66875	1.39778e-17	135	392.2	118	1.25714	148	1.3752	122	1.16296	122	1.49899	165	1.4547	507	4.48001	384	3.46087	450	5.08347	303	2.87263	317	3.15159
4	132974095..133001910	Fgr	4.89598	5.00284e-14	103.4	406	92	0.796113	136	0.827248	94	0.400266	87	0.584399	108	0.52399	351	1.63565	749	3.90786	409	2.35173	319	1.29253	202	1.11789
4	133209340..133212536	Gpr3	3.47139	0.0157767	1.8	5.2	1	0.0193942	2	0.0292215	2	0.0297661	2	0.0366989	2	0.0315051	5	0.0813764	9	0.1624	4	0.0600519	4	0.0173932	4	0.0371653
4	133240818..133252929	Map3k6	2.04379	0.000307895	219.4	355	158	1.46265	214	1.51836	208	1.56433	234	2.14661	283	2.04861	255	2.03927	559	4.77905	367	3.20946	357	2.69577	237	2.11871
4	134246935..134250042	Gm30191	7.95655	0.00481862	0.4	3.2	0	0	2	0	0	0	0	0	0	0	4	0	0	0	4	0	4	0	4	0
4	134251110..134254106	Grrp1	6.42875	6.32676e-28	33.8	171	29	0.998096	43	1.06522	25	0.606364	27	0.983675	45	1.14847	174	4.71141	191	5.9974	181	5.83757	172	4.66205	137	4.62226
4	134315120..134329629	Trim63	20.5243	7.92045e-05	2.2	41.4	4	0.0746289	2	0.028111	2	0.0143175	3	0.0353043	0	0	22	0.281822	150	1.97889	1	0.0192566	5	0.0501966	29	0.411159
4	134561690..134704290	Man1c1	2.09254	6.27384e-08	1046	1714.2	812	3.34527	1084	3.15545	1050	2.50314	927	3.16506	1357	3.33431	1931	5.17909	1770	4.90576	1772	5.68123	1597	4.64559	1501	4.69693
4	135120652..135177990	Runx3	2.54726	5.43416e-10	325	656.6	266	1.36719	347	1.20564	361	1.21998	296	1.46401	355	1.06743	740	2.06341	827	3.22447	729	3.20509	584	2.19563	403	1.46231
4	135213969..135272814	Clic4	2.32492	7.30782e-10	2883	5249.2	2666	18.1291	3507	18.1069	3170	16.2711	2456	15.7708	2616	12.9294	5126	26.5477	5616	30.3192	5543	35.4162	5253	26.801	4708	27.2733
4	136206365..136245216	Asap3	5.65494	2.60751e-34	165.4	728.6	126	0.853401	202	1.1251	173	0.780097	127	0.807429	199	0.764512	744	3.21218	840	5.05595	657	3.6269	773	3.38779	629	2.89799
4	136462250..136463977	6030445D17Rik	2.02231	0.0494519	8.8	14.2	4	0.12274	10	0.231168	10	0.235476	11	0.290321	9	0.199387	21	0.540758	16	0.456791	17	0.538405	8	0.192633	9	0.264609
4	137277489..137299726	Wnt4	2.51456	1.81883e-07	295.2	575.4	238	2.44006	352	2.62876	304	2.21206	245	2.20096	337	2.3721	729	4.99712	435	3.94056	634	5.20653	371	1.99554	708	5.08777
4	137572083..137574569	Ldlrad2	3.04527	0.00262655	4.6	11.2	4	0.123599	3	0.0931137	8	0	2	0	6	0	8	0	20	0.114996	10	0.127569	10	0	8	0
4	137741733..137796384	Alpl	9.95717	1.30621e-32	147.8	1158.6	150	1.64344	216	1.90171	143	1.19054	101	1.11953	129	1.01448	838	7.61286	1724	16.9175	1336	14.0991	1162	10.3171	733	7.31904
4	138215714..138216189	2310026L22Rik	2.42985	0.0244135	5	9.8	4	0.13256	4	0.199729	6	0.101726	7	0.250837	4	0.215337	12	0.222483	13	0.616668	10	0.410454	6	0.356647	8	0.635062
4	138250403..138261332	Sh2d5	11.3395	4.27455e-20	15	135.2	12	0.11342	17	0.106807	19	0.119677	12	0.10731	15	0.0806076	78	0.499695	251	2.11052	125	1.05357	145	0.877313	77	0.597706
4	138250435..138301967	Kif17	2.03787	0.0201835	13.6	22	15	0.0347166	14	0	14	0.0177609	10	0.054744	15	0.0281978	16	0.0485559	33	0.0969012	28	0.0836078	20	0.0415128	13	0.0554397
4	139061108..139075570	Htr6	4.59666	0.00407988	1.6	6.2	2	0.0453002	0	0	2	0	2	0.0214299	2	0.018397	5	0	9	0.063221	2	0.0467555	8	0.0203131	7	0.108511
4	139082284..139092993	Nbl1	2.3484	9.90441e-10	1465.8	2713.6	1236	28.5332	1603	27.9601	1573	27.8607	1331	27.4897	1586	27.5607	2452	43.9494	3737	76.0993	2473	55.1041	2673	47.3658	2233	43.8327
4	139175405..139180655	Gm16287	2.79759	0.0217588	3.4	7.6	1	0.0228158	3	0.0343767	5	0.0700348	2	0.0215867	6	0.0370632	9	0.114879	7	0.106139	11	0.0706462	8	0.061385	3	0.065583
4	141278439..141279794	Gm13056	4.5555	0.000189218	2.6	9.6	2	0.188028	4	0.212477	1	0	3	0.177899	3	0.0763608	10	0.631158	6	0.174941	9	0.873307	9	0.505882	14	1.08096
4	141301240..141329384	Epha2	5.12215	1.89067e-12	399.2	1586	407	3.52812	533	3.50401	302	2.07195	339	2.66186	415	2.42335	1949	14.6704	599	3.98974	1974	19.0269	1418	9.85853	1990	15.9024
4	141420779..141425311	Hspb7	2.86342	4.74019e-07	275.2	629	206	3.44684	304	4.02487	289	3.70312	277	4.40256	300	3.95057	426	6.1225	1241	20.1147	539	9.64496	555	8.08863	384	6.23824
4	141858142..141874920	Efhd2	2.06256	0.00417413	2318.6	3695	2214	44.0715	2768	41.6067	2486	37.2894	1925	35.2289	2200	31.6901	5137	83.1999	1361	21.4863	4019	77.1836	2705	40.7026	5253	93.1176
4	141875707..141877033	Gm29367	10.774	6.40943e-05	1.4	12.6	0	0	1	0.0301023	2	0.0613267	3	0.113415	1	0.0324548	16	0.536508	1	0.0371767	18	0.742344	7	0.250844	21	0.803997
4	142017898..142028996	4930455G09Rik	2.6866	3.01536e-05	16.2	35	13	0.16833	16	0	16	0	21	0.0796309	15	0.0683611	54	0.353148	35	0.0783071	33	0.0868687	26	0.226442	27	0
4	143267431..143299564	Pdpn	6.15245	7.57247e-19	228	1124	194	4.5524	270	4.41888	286	4.38926	193	3.8378	197	3.29465	973	14.2281	2195	34.6176	1036	19.9994	851	13.6875	565	7.96886
4	144453771..144463756	Aadacl3	42.3434	0.000745406	0.2	11.8	0	0	0	0	0	0	0	0	1	0	11	0.0987873	41	0.438103	0	0	0	0	7	0.112793
4	144555000..144565134	Gm13124	21.2303	0.00833479	0.2	5.8	0	0	0	0	0	0	0	0	1	0	4	0.0728855	21	0.323233	0	0	0	0	4	0.0832186
4	144613707..144623398	Gm13177	239.602	6.26292e-06	0	27.6	0	0	0	0	0	0	0	0	0	0	27	0.618009	86	2.21678	0	0	0	0	25	0.747132
4	144703191..144721404	Gm13178	18.6214	0.0023568	0.4	8	0	0	2	0	0	0	0	0	0	0	9	0.0362646	24	0.201033	0	0	0	0	7	0.0828117
4	144777204..144786583	Gm438	18.4863	0.00860216	0.2	5.2	0	0	0	0	0	0	1	0	0	0	8	0.124292	15	0.137803	0	0	0	0	3	0.0709567
4	144892827..144928209	Dhrs3	2.08864	4.69888e-08	1060.2	1730.6	802	8.17006	1173	9.08913	1265	8.88318	904	8.50121	1157	7.81306	1767	12.6634	2039	15.6579	1664	13.1443	1841	11.4536	1342	10.3971
4	145213463..145246870	Tnfrsf1b	4.89756	1.09782e-26	897	3414.2	789	6.44397	1062	6.92616	986	6.38383	769	5.91287	879	5.3919	3990	32.0147	2805	18.2965	3067	26.7329	3026	20.7001	4183	38.31
4	145267137..145315164	Tnfrsf8	9.84328	4.63176e-14	16	118.8	10	0.0766462	10	0.0346451	33	0.199981	13	0.101524	14	0.0747051	86	0.630337	75	0.385084	91	0.917659	157	0.989826	185	1.71847
4	145837219..145837998	Gm13238	2.33097	0.0373549	5.2	9.6	4	0.271917	7	0.358488	5	0.260835	6	0.385903	4	0.220859	6	0.342282	11	0.695729	10	0.701631	9	0.548687	12	0.781615
4	146153456..147024959	Gm26573	5.76523	1.88217e-09	400.8	1852.8	275	0	376	0	366	0	463	0.0332235	524	0.0142608	803	0.014734	3789	0	1968	0.0181216	2134	0.047238	570	0.0168228
4	147361303..147391004	Zfp978	7.77152	0.00978408	0.8	5.6	0	0	3	0.0310379	0	0	0	0	1	0.0334635	2	0.0691478	13	0.153329	8	0.212616	5	0.110846	0	0
4	147492417..147513486	Zfp982	2.0111	0.000133445	45.4	71.6	29	0.285074	45	0.697977	57	0.92975	44	0.842867	52	0.781467	85	1.49518	82	1.55825	56	1.14015	63	1.18243	72	1.22915
4	147527719..147528174	Gm13141	4.0257	0.0395446	1.4	4.8	0	0	2	0.175201	2	0.178466	3	0.330049	0	0	4	0.390321	10	1.08187	1	0.120016	3	0.312848	6	0.668487
4	147540218..147543500	Gm16503	2.46214	0.0191362	5.6	11	4	0.0646041	8	0.0730047	6	0.0743654	2	0.030562	8	0.104947	14	0.189751	16	0.225404	10	0.166699	10	0.144846	5	0.0773758
4	147611937..147642513	Zfp979	2.06769	0.00808209	18.8	30.4	12	0.0902863	29	0.174902	18	0.0890811	18	0.134235	17	0.104762	20	0.162357	46	0.34801	30	0.186374	26	0.231345	30	0.197733
4	148098437..148130698	Draxin	5.38113	2.72505e-16	34.4	147	33	0.29571	46	0.276548	35	0.219101	31	0.212247	27	0.190491	109	0.616107	229	1.80257	138	0.999825	157	0.996782	102	0.693683
4	148160621..148166424	Fbxo2	2.42813	0.00046934	23	44.8	24	0.988022	25	0.713317	19	0.600244	23	0.895847	24	0.8025	33	1.10551	75	2.64286	38	1.57213	50	1.77216	28	1.06501
4	149649168..149702571	Pik3cd	2.48001	2.23725e-08	409.4	796.4	297	1.50795	386	1.47427	433	1.65127	406	2.08396	525	2.03674	761	2.75838	867	3.92524	1036	4.4943	788	2.68952	530	2.29714
4	149896283..149955043	Spsb1	2.54052	5.84098e-08	1140.8	2293.4	850	3.54618	1110	3.12587	1112	3.11008	1111	3.58339	1521	3.34077	1787	4.66627	3780	11.4131	1909	7.25796	2232	5.10577	1759	5.05045
4	149979475..150009023	H6pd	2.62563	2.56857e-09	936.6	1948.4	864	7.3723	1044	6.59151	1051	6.64442	793	6.24698	931	5.60963	1525	9.62847	3122	20.9827	1867	14.6748	1869	11.1253	1359	9.48955
4	150068539..150070997	Gm37795	2.77644	0.00355525	5.6	12.4	5	0.107816	4	0.0649789	9	0.148927	5	0.102008	5	0.0875711	12	0.217145	15	0.300936	18	0.400606	7	0.135368	10	0.206608
4	150087365..150105927	Gpr157	2.01148	0.000303764	74.2	119	69	0.486954	62	0.350544	81	0.48164	71	0.522151	88	0.509778	126	0.717394	150	0.805445	144	0.815324	106	0.650213	69	0.456208
4	150566869..150568544	Gm13091	4.1093	0.0262141	1.4	4.8	2	0.226114	0	0	3	0.260279	1	0.106967	1	0.0918283	1	0.0948755	7	0.736321	5	0.583446	3	0.304176	8	0.758283
4	150628572..150652174	Slc45a1	3.20233	3.26913e-06	14.2	35.2	13	0.15684	13	0.0908891	17	0.129616	9	0.0913173	19	0.156787	23	0.131617	34	0.314297	35	0.398469	42	0.357052	42	0.369911
4	150853919..150868892	Errfi1	2.15534	1.16349e-05	1911.4	3243	1790	18.3703	2254	17.9209	1429	10.7008	1778	15.9662	2306	14.957	2465	20.7452	3761	35.1477	4122	44.2615	3490	28.0644	2377	24.5231
4	150914562..150946102	Tnfrsf9	7.47931	1.26684e-06	15.2	92.6	13	0.155838	10	0.102726	19	0.164435	15	0.147443	19	0.110754	22	0.294247	248	3.60667	87	1.58834	75	1.04819	31	0.559937
4	151376470..151379582	4930589P08Rik	21.2432	0.00904668	0	2.2	0	0	0	0	0	0	0	0	0	0	1	0.0410485	1	0.0455106	4	0.201946	3	0.131604	2	0.0937361
4	152274232..152285337	Gpr153	2.74924	1.19286e-10	342.6	749	331	3.79808	431	3.74013	389	3.36223	278	2.84911	284	2.47894	782	7.30796	1109	11.1944	677	7.92418	596	5.77836	581	6.30351
4	152476706..152563183	Nphp4	2.0761	6.95129e-07	123.4	200.8	97	0.254416	141	0.277585	128	0.181773	103	0.157707	148	0.285026	209	0.360744	242	0.538718	167	0.615727	213	0.448464	173	0.302611
4	153373221..153482811	Ajap1	5.05232	4.08456e-13	28.6	115.2	29	0.313133	28	0.209689	20	0.146848	28	0.230428	38	0.211946	81	0.364966	167	0.712163	104	0.610475	143	0.483642	81	0.383371
4	154316125..154636873	Prdm16	2.08828	1.60092e-06	331.6	548.6	303	0.483535	400	0.548552	295	0.3536	265	0.333696	395	0.411223	629	0.295976	701	0.412832	399	0.364026	566	0.377525	448	0.321585
4	155768149..155774698	Vwa1	2.05137	2.37362e-06	236.6	384	246	3.38076	299	2.97691	254	2.62808	187	2.32629	197	2.17537	399	4.59336	479	5.90967	346	4.77334	365	4.13446	331	4.26296
4	155781591..155785874	Tmem88b	2.66778	0.00112077	7.8	16.6	5	0.0763812	11	0.0920674	9	0.0937833	5	0.0578132	9	0.0992624	26	0.28203	20	0.198983	13	0.15767	14	0.150701	10	0.117096
4	156199424..156200818	Isg15	9.44901	1.62111e-08	101.2	729.4	124	8.62689	134	6.81614	111	5.86672	73	4.57877	64	3.53199	797	46.0269	65	4.24163	987	70.5084	558	34.0293	1240	81.5165
4	156203304..156205151	AW011738	2.25016	5.69386e-06	41.2	73	35	0.946854	42	0.821396	47	0.90276	40	0.977288	42	0.955502	64	1.22799	91	2.00217	76	1.92493	74	1.59539	60	1.53954
4	156215868..156221307	Perm1	3.76908	2.99634e-11	41.6	122.2	39	0.339809	57	0.348156	43	0.281629	34	0.321504	35	0.276003	142	1.25471	106	0.999063	103	0.953974	94	0.621686	166	1.68004
4	156221456..156228542	Plekhn1	3.33878	3.17346e-11	158.4	406	143	1.75147	194	1.89788	173	1.60183	117	0.908008	165	1.38362	432	3.8255	259	2.14299	434	5.12604	383	3.35667	522	5.77016
5	4753839..4758035	Fzd1	2.34051	1.50562e-09	1228.6	2248.6	1107	13.8466	1457	13.7245	1293	12.2934	1075	12.6225	1211	12.1496	2315	24.2044	2159	25.084	2724	34.9201	1954	21.822	2091	24.7186
5	4784753..4799094	Gm42744	4.77204	0.016354	0.8	3.4	1	0	1	0.0186054	1	0	0	0	1	0	2	0	5	0.0229779	4	0.0254901	3	0	3	0.0236632
5	5579278..5664239	Cfap69	3.71174	3.8882e-09	110	322.4	106	0.160983	124	0.146544	121	0.185307	70	0.0951944	129	0.163444	209	0.303962	565	0.667765	317	0.540003	357	0.469213	164	0.385617
5	7960457..7982213	Steap4	14.2851	3.83046e-59	203	2271	182	2.4033	252	2.36763	244	2.37306	181	2.41694	156	1.59711	1877	21.1412	3011	39.2479	1848	24.9959	2304	25.9092	2315	29.1303
5	8798147..8866315	Abcb1b	3.14844	7.35292e-09	126.6	316.4	92	0.381541	132	0.497186	137	0.474799	112	0.497577	160	0.577918	274	0.796128	538	1.69818	306	1.38361	305	0.971033	159	0.721269
5	8893717..8959231	Abcb4	2.08341	0.00207175	37	59.4	24	0.109629	47	0.178944	38	0.105161	35	0.12101	41	0.178087	59	0.237663	54	0.280497	47	0.198014	46	0.106511	91	0.455179
5	9266118..9481825	9330182L06Rik	2.07161	1.00187e-05	155	250.2	134	0.354921	184	0.383415	162	0.282643	123	0.247099	172	0.358986	262	0.606925	249	0.635516	175	0.539117	316	0.58255	249	0.660888
5	9485541..9725170	Grm3	2.82762	0.00102421	11	24.6	13	0	5	0	10	0	12	0.0329075	15	0	15	0	21	0	28	0	36	0.0311925	23	0
5	10187866..10237890	Gm10482	6.91815	1.50314e-06	3.6	19.8	5	0.0218385	1	0.0164521	4	0	3	0	5	0	18	0.0916322	8	0.0203186	20	0.13524	18	0.0391704	35	0.0627739
5	10249092..10349408	Gm42831	4.8125	0.00361664	1.6	6.4	4	0	1	0	1	0	0	0	2	0	3	0	5	0	7	0	8	0	9	0
5	13604035..13606233	Gm43719	2.45458	3.15297e-05	26.6	52.2	27	0.651043	25	0.454136	30	0.555119	27	0.615971	24	0.470041	51	1.03198	74	1.66015	60	1.49324	40	0.864991	36	0.831732
5	14025276..14256689	Sema3e	2.0575	0.000189749	312	493.8	256	0.559545	324	0.658649	365	0.51527	283	0.542637	332	0.528331	547	0.845207	308	0.501079	516	1.40049	407	0.646082	691	1.35373
5	15934691..16374511	Cacna2d1	3.01381	4.24483e-14	2300.6	5426.2	1809	2.4556	2405	2.50304	2805	2.47432	2063	2.70717	2421	1.88004	4718	4.46185	6740	6.21437	5802	5.29377	6051	4.94066	3820	4.31286
5	15993957..15997839	Gm43000	3.91846	3.00784e-06	9.8	30.2	6	0.0951669	16	0.191185	11	0.13389	8	0.120054	8	0.103063	19	0.252897	44	0.634562	31	0.507492	40	0.568985	17	0.258356
5	16553495..16620152	Hgf	5.92649	2.46319e-27	429.2	2031.2	385	1.38721	564	1.55647	477	1.31368	364	1.3404	356	0.9769	2236	6.04352	3166	11.0118	1949	7.95853	1440	4.24839	1365	4.53187
5	19227036..20704792	Magi2	2.30854	2.45168e-10	2061.8	3744.6	1556	0.478827	2057	0.441416	2325	0.410964	1939	0.631862	2432	0.506616	4277	0.692616	4302	0.855833	3558	1.05345	3382	0.75714	3204	0.730442
5	20986645..21055911	Ptpn12	2.11643	3.62191e-08	1580.6	2625.6	1219	5.96877	1626	5.73744	1736	6.74885	1422	6.86246	1900	5.79306	2641	10.0938	3196	11.5144	2715	13.2256	2514	9.12029	2062	9.22279
5	21186255..21315132	Gsap	4.8861	1.79121e-23	427.6	1651	321	0.386553	468	0.429154	463	0.452764	353	0.365729	533	0.450298	1557	1.31889	2657	2.49862	1479	1.72712	1471	1.47334	1091	1.12575
5	21372642..21378374	Fgl2	2.15626	2.58514e-07	918.2	1560	730	10.0505	1009	10.461	965	10.1403	1025	13.257	862	9.55034	1729	19.7228	1448	18.4805	1852	25.8466	1330	16.2192	1441	18.6562
5	24364810..24384474	Nos3	3.13624	6.28243e-15	126	312.4	115	1.11643	166	1.16009	113	0.866588	112	0.971296	124	0.896371	331	2.48759	389	3.27139	267	2.64895	291	2.30169	284	2.48369
5	24366192..24383614	Gm15587	3.18026	0.000183565	13.6	34.4	3	0.0423175	20	0.1594	18	0.0974228	13	0.106768	14	0.114572	50	0.437982	57	0.51184	23	0.232944	19	0.177106	23	0.189218
5	24384181..24392143	Atg9b	2.93022	0.0286827	13.6	33.4	16	0.134374	9	0.0809848	13	0.113429	10	0.076281	20	0.109142	48	0.451055	81	0.862648	8	0.0832143	7	0.0723055	23	0.296126
5	24532697..24540978	Asb10	3.20379	0.0275412	5.6	14.4	6	0.094483	7	0.0996509	2	0.0145012	8	0.12515	5	0.0613934	22	0.253723	6	0.0703257	4	0.058511	9	0.135575	31	0.452646
5	24751003..24758008	Crygn	2.35022	0.00782055	8	15	7	0	8	0	9	0	9	0	7	0	14	0	22	0	9	0	15	0.0592929	15	0
5	26817203..27727505	Dpp6	2.715	5.01883e-10	345.6	732	288	0.301332	411	0.282767	315	0.210956	318	0.240083	396	0.223281	713	0.514617	670	0.708277	601	0.791172	1015	0.967177	661	0.562249
5	30013114..30019981	Il6	510.879	2.64595e-17	0.4	228.6	0	0	1	0	0	0	1	0	0	0	69	0.788037	769	9.67164	140	1.87082	138	1.74308	27	0.355719
5	30711564..30799375	Dpysl5	2.26767	1.407e-05	79.8	142.2	75	0.402567	95	0.395342	70	0.275829	79	0.306065	80	0.262749	111	0.410218	160	0.668838	118	0.534214	189	0.741402	133	0.495927
5	30759032..30760477	Gm42764	2.71627	0.00882467	6	12.8	3	0.214671	7	0.377355	4	0.21965	5	0.338512	11	0.581208	16	0.900741	10	0.665769	8	0.590848	10	0.641739	20	1.30269
5	30913402..30921277	Emilin1	2.64885	9.85216e-10	1409.6	2966.8	1520	15.9061	1743	13.7549	1553	12.3381	1050	10.4156	1182	9.84001	2711	23.7309	4484	43.258	2708	29.0098	2539	23.3382	2392	23.5965
5	31116712..31137630	Trim54	11.1238	0.00460077	2.4	22.4	4	0.147699	4	0.0834521	1	0.0283358	2	0.0698711	1	0.0299913	22	0.495784	37	0.927579	0	0	0	0	53	1.48594
5	31292242..31296080	Fndc4	3.48575	8.45925e-10	34.4	95.2	36	0.540882	46	0.578353	37	0.468627	29	0.346665	24	0.311775	79	1.01029	137	1.89931	95	1.5127	99	1.26745	66	0.969625
5	31569595..31571397	AI839979	2.68398	0.0265029	8.8	19	4	0.0689069	9	0.129778	15	0.290833	9	0.195585	7	0.167904	15	0.260214	43	0.929611	22	0.533404	10	0.154493	5	0.132047
5	32507184..32651065	Gm15614	4.68353	2.43958e-06	79.4	268.2	30	0.0344983	83	0.181926	124	0.291212	52	0.0652797	108	0.252184	145	0.260553	119	0.0962918	249	0.569705	320	0.464082	508	0.594984
5	33198184..33218455	Spon2	2.41315	1.731e-08	750.2	1433	753	12.6487	1022	12.8228	818	10.5764	589	9.24361	569	7.52622	1477	19.4626	1816	26.9183	1457	23.9559	1399	19.6376	1016	15.7914
5	33293614..33311150	Gm20465	2.48215	0.00357795	10.8	21	10	0	14	0.103379	11	0.0421224	4	0.0259666	15	0.0891666	22	0.0460628	19	0.0766048	23	0.0849802	31	0.123066	10	0.0788897
5	33983433..33985013	Gm1673	2.39714	0.0445516	5	9.6	3	0.237775	5	0.298548	6	0.364935	8	0.59991	3	0.193128	8	0.399073	10	0.589937	11	0.736241	14	0.995128	5	0.303767
5	33995984..34005916	Nat8l	2.38043	0.00184209	20	38.4	14	0.111294	11	0.0658776	24	0.134211	27	0.180513	24	0.129138	43	0.253504	61	0.42159	22	0.155895	36	0.249528	30	0.19804
5	34525838..34563641	Sh3bp2	2.81707	7.65198e-14	332.4	738.4	259	1.62922	378	1.65511	369	1.40181	296	1.28455	360	1.203	773	3.13838	986	3.13502	670	2.94274	702	2.34665	561	2.81461
5	35502218..35525698	Cpz	8.51053	1.45545e-08	5.4	36.4	5	0.0708559	10	0.160139	2	0	2	0.0223463	8	0.115102	14	0.158563	55	1.03282	49	0.780077	44	0.465997	20	0.0905211
5	36204021..36206568	Psapl1	9.37114	0.000215146	15.6	124	17	0.35377	12	0.188128	20	0.31939	10	0.19689	19	0.321147	165	2.86399	372	7.067	10	0.214785	6	0.111977	67	1.33592
5	36868513..36955078	Ppp2r2c	2.03876	0.000141072	97.4	154.8	80	0.655351	122	0.718126	75	0.493769	83	0.710236	127	0.65811	159	0.969926	145	0.909066	120	0.84858	195	1.11135	155	0.981849
5	37241940..37292133	Crmp1	2.03938	1.97724e-05	84.2	136.6	93	0.730622	85	0.493757	94	0.51945	78	0.528613	71	0.322897	139	0.883621	157	0.999665	140	0.87608	139	0.790139	108	0.710343
5	37338499..37425055	Evc2	2.19897	3.09958e-09	305.6	531	270	1.17185	313	1.10181	357	1.11537	277	1.1431	311	0.9887	606	2.0049	622	2.41723	468	2.08145	489	1.71898	470	1.93228
5	37446825..37717171	Stk32b	2.17464	0.0196436	15	26.2	14	0.0306673	12	0.0462068	13	0.047068	19	0.0725382	17	0.0249089	22	0.141545	32	0.0998653	26	0.0949576	41	0.137516	10	0
5	38137192..38159907	Nsg1	3.02563	4.39162e-12	176.2	421.4	148	1.78121	205	1.82645	177	1.58205	163	1.81009	188	1.74145	366	3.58464	590	7.16601	383	4.71523	481	5.73889	287	3.60297
5	43515538..43618803	C1qtnf7	3.88806	4.94902e-17	210.2	643.8	193	0.637	211	0.383909	209	0.586597	196	0.638845	242	0.310434	522	0.887367	866	1.4461	461	1.07824	734	1.1654	636	1.23289
5	43549928..43601731	Gm15866	24.7473	2.35572e-18	1.2	26	2	0.038619	2	0.0290938	2	0.029636	0	0	0	0	35	0.356491	30	0.251518	20	0.159438	15	0.103903	30	0.25902
5	43818885..43843986	Bst1	5.51183	8.79559e-11	29.8	133.6	38	0.49555	34	0.39741	29	0.257611	25	0.317611	23	0.155806	94	0.670736	258	2.58789	137	1.53441	114	1.20423	65	0.520763
5	43868553..43912375	Cd38	2.98405	2.60426e-05	2646.8	6036.4	1998	19.1826	2762	20.8646	3333	22.137	2237	18.1646	2904	15.6334	8961	84.0265	2091	13.2159	5493	60.7355	3912	28.11	9725	100.895
5	43993620..44102032	Prom1	6.6807	1.17119e-08	1284	6499	1042	5.20262	1275	4.87143	1396	5.82423	1241	5.69846	1466	4.37578	7379	30.6918	961	3.44475	8232	49.7389	4607	19.2465	11316	53.5169
5	44068198..44090854	Gm42716	17.3773	0.0011796	0.2	4.4	0	0	0	0	0	0	1	0.0652373	0	0	3	0.115726	1	0	4	0.2135	3	0.123675	11	0.660663
5	44472132..44799680	Ldb2	2.31407	9.99536e-10	2004.2	3640.6	1600	1.7007	2139	1.30518	2204	1.50027	1704	1.74443	2374	1.40718	4254	2.57429	4231	2.67667	2668	3.82238	3577	2.3805	3473	2.52807
5	44641484..44662153	Gm43507	3.35552	1.99026e-05	26.2	69	18	0.254189	25	0.248943	25	0.21457	23	0.240496	40	0.268398	63	0.447953	112	0.945992	30	0.393533	44	0.387536	96	0.779367
5	45009171..45424402	D5Ertd615e	2.16131	0.000361893	82.6	146.4	102	0.0333134	76	0	83	0	85	0.0210125	67	0	217	0	186	0.0309949	134	0.0343836	90	0	105	0.0106398
5	47983138..48307733	Slit2	3.24286	7.71938e-12	417.4	1044.6	309	0.330471	408	0.315199	440	0.281521	399	0.278246	531	0.334906	1020	0.684407	748	0.702386	910	0.960676	1455	1.03323	1090	0.795961
5	48389502..49524907	Kcnip4	3.45585	4.10857e-13	3508.2	9319.4	2306	0.599387	3021	0.517632	4314	0.774091	3391	0.58093	4509	0.581833	10210	0.846503	6421	1.07454	8420	1.26746	10704	1.28486	10842	1.10659
5	50543642..50689221	Gm43016	2.23142	0.0309833	7.2	13	11	0.0336659	5	0	8	0	5	0	7	0	18	0.0141259	18	0	9	0	9	0	11	0
5	52363791..52371418	Sod3	4.3507	1.18507e-13	440.4	1536.2	393	5.44707	573	5.90958	449	4.76788	381	4.99259	406	4.56253	1347	15.5821	2860	36.8219	1660	23.5717	940	11.3221	874	11.3217
5	52533517..52566462	Lgi2	16.5106	1.54587e-38	108.6	1437.6	94	0.576699	127	0.660867	120	0.598386	94	0.599427	108	0.494801	1099	5.18718	2855	16.1044	1367	8.10681	1110	5.23752	757	4.26488
5	52538831..52540079	Gm43685	32.1606	0.000214054	0	3.4	0	0	0	0	0	0	0	0	0	0	3	0.189079	2	0.139755	4	0.310069	4	0.269421	4	0.287847
5	52582074..52583046	Gm5866	4.27281	0.0162621	1.2	4.4	1	0.0544952	0	0	3	0.125458	1	0.0515596	1	0.0442626	4	0.182925	7	0.354917	4	0.224984	5	0.244362	2	0.10443
5	52607550..52619012	8030423F21Rik	3.95103	0.00109465	3.4	11	5	0.055795	2	0.0140111	2	0	4	0	4	0.0302122	11	0.0312147	15	0.0865196	5	0.0575874	7	0.0333587	17	0.14256
5	53360656..53371774	Gm42745	5.11244	0.00150039	2.2	9	0	0	5	0	2	0	2	0	2	0	8	0	4	0	5	0	20	0	8	0
5	63649102..63810546	Nwd2	5.30193	2.59539e-15	48.8	201.8	41	0.0661018	70	0.0766125	37	0.0507262	37	0.0721626	59	0.0454298	210	0.221886	159	0.198696	256	0.293894	263	0.205205	121	0.170519
5	64156305..64351486	Tbc1d1	2.10985	1.89025e-08	1546	2567	1379	4.76892	1715	4.13213	1551	3.45084	1288	3.62452	1797	3.33257	2683	5.67249	2964	5.22981	2561	6.72543	2552	4.50805	2075	5.46814
5	65054346..65092132	Tmem156	2.89287	3.90203e-07	70.6	161.2	51	0.141505	66	0.197977	93	0.155129	72	0.19126	71	0.0492575	124	0.305352	237	0.470201	197	0.563338	161	0.507618	87	0.213059
5	65861213..65896700	Rhoh	2.1521	0.000912053	201.2	338.6	124	0.186422	200	0.327698	204	0.347431	199	0.470346	279	0.432622	308	0.454427	361	0.503824	450	0.943731	434	0.676711	140	0.272185
5	65934921..65977326	Chrna9	2.69782	0.00304529	7.8	16.4	3	0	11	0.0528034	13	0.0134469	4	0.0165788	8	0.028465	23	0.117638	15	0.0326064	20	0.0180857	7	0.0471443	17	0.117526
5	66259897..66298026	Nsun7	2.58257	3.64054e-05	15.8	32	13	0.0196822	16	0.0370692	21	0.0302081	8	0.0279329	21	0.0319729	31	0.0578093	43	0.11903	27	0.0609435	33	0.0970827	26	0.0942928
5	66676091..66687234	Uchl1	2.13871	1.083e-05	235	397.4	251	7.89509	239	5.67856	197	4.68736	234	6.91647	254	6.49179	362	9.48825	390	11.2451	328	10.7644	503	13.957	404	12.0164
5	67094399..67099301	Phox2b	3.68583	3.04945e-12	60	173.6	58	0.843726	66	0.690421	71	0.781431	53	0.701931	52	0.590775	132	1.58699	207	2.77459	153	2.22212	240	3.03973	136	1.85379
5	67127503..67130145	Gm42712	10.3948	4.05974e-08	2	17.2	0	0	3	0.0453414	2	0.030791	4	0.075925	1	0.0162949	8	0.134685	22	0.410646	13	0.269184	30	0.53976	13	0.249892
5	67392147..67428310	Bend4	3.00998	1.1631e-07	76.4	184.4	71	0.316448	78	0.290926	72	0.218145	87	0.30955	74	0.226533	133	0.396086	289	0.828379	210	0.614478	180	0.557974	110	0.33918
5	67427680..67437990	Gm26756	5.14154	4.15192e-05	6.8	28.8	4	0	5	0	8	0	13	0.0775386	4	0	16	0	57	0.0381248	41	0.0422931	18	0	12	0
5	70957597..71095849	Gabra2	2.92915	0.0163277	4	9.4	3	0	0	0	4	0.0106519	7	0	6	0.00563711	7	0.00582416	7	0.0193718	9	0.028653	13	0.0497936	11	0.0332493
5	72203329..72298775	Atp10d	3.09889	9.69018e-13	533.2	1300.4	433	1.39856	558	1.30811	543	1.17176	480	1.32962	652	1.3829	1124	2.33029	1664	3.93511	1345	3.81445	1574	3.54465	795	1.91619
5	72300025..72504473	Corin	6.06983	2.32536e-06	11.2	56	6	0.00981923	12	0.0443842	8	0.0150705	16	0.0464513	14	0.00797546	30	0.115362	144	0.475063	48	0.141885	37	0.123285	21	0.0940833
5	72647795..72671078	Nipal1	2.49702	0.000784548	404.4	775.2	339	2.7037	498	2.6097	423	2.55646	336	2.56947	426	2.28425	1051	7.36377	203	1.25776	1031	9.26863	637	3.85359	954	7.5982
5	73006883..73012955	Slc10a4	2.52981	6.50707e-06	34	67.4	31	0.730148	40	0.682834	27	0.483028	27	0.643172	45	0.838446	62	1.22545	70	1.52264	55	1.19537	92	1.87412	58	1.32682
5	73406075..73453435	Cwh43	6.69783	4.30301e-08	358	1843	361	5.56614	425	5.00178	353	4.02017	291	3.82064	360	3.70838	2672	32.3764	211	2.26782	1950	28.875	1400	14.3556	2982	41.7594
5	73632749..73647790	Sgcb	2.18703	2.07369e-07	203.2	354.4	194	2.42291	208	1.762	218	2.00979	216	2.6369	180	1.72907	353	3.38485	457	5.12099	316	4.03299	343	3.6299	303	3.40847
5	74749882..74754438	Gm42575	22.9921	0.00633756	0	2.4	0	0	0	0	0	0	0	0	0	0	2	0.026581	3	0.0589408	1	0	1	0	5	0.0303495
5	75152292..75198215	Pdgfra	2.80885	1.67411e-13	2627.6	5835.2	2256	10.3731	3123	10.9827	2971	10.1685	2316	9.77925	2472	8.45539	6732	22.3282	7531	30.2379	5333	23.1979	4223	14.4072	5357	19.6702
5	75727605..75735967	Gm43101	4.45565	0.042042	0.8	3.2	1	0.0852473	0	0	1	0.0654184	1	0	1	0	4	0.143076	3	0.0793143	2	0.0879859	6	0.305806	1	0.08168
5	75737882..75740205	Gm43102	7.26584	0.000737396	0.8	5.2	0	0	2	0.0343767	2	0.0350174	0	0	0	0	7	0.134026	3	0.0636835	6	0.141292	8	0.163693	2	0.043722
5	75932827..75978458	Kdr	2.12535	1.26517e-05	433.8	734.4	360	1.87316	424	1.67215	554	2.17195	389	1.9167	442	1.80759	698	2.59194	1235	4.66018	619	2.72121	639	2.4382	481	2.05921
5	77349240..77408041	Igfbp7	3.30423	1.90722e-14	3466	9085.6	3155	102.846	3891	93.8676	3769	87.0684	2892	87.3885	3623	87.0612	7793	160.762	14297	299.388	8729	216.872	8539	166.809	6070	145.649
5	81020138..81825133	Adgrl3	2.39007	2.48784e-09	2012.4	3808.4	1592	1.26067	2177	1.1	2309	1.04703	1804	1.17011	2180	1.12764	3945	1.90494	5728	2.70961	3248	2.46645	3032	1.60644	3089	1.89979
5	84054761..84417382	Epha5	2.21162	1.13029e-05	157	270.8	103	0.121782	154	0.0856286	158	0.0778791	173	0.130584	197	0.112103	265	0.245273	239	0.211505	244	0.259768	371	0.367696	235	0.233372
5	86302217..86373420	Tmprss11d	7.63334	0.000607812	7.2	48	7	0	11	0.0428603	3	0	13	0	2	0	54	0.366031	136	1.16452	6	0.0195734	8	0.0170075	36	0.327071
5	86410410..86468990	Tmprss11a	7.30524	0.00424731	3.2	19.8	2	0.0199563	4	0	1	0	4	0	5	0	14	0.150722	58	0.557021	4	0	0	0	23	0.172091
5	86485876..86518600	Tmprss11g	20.9266	0.00169268	2.2	45.4	4	0.0184559	1	0	0	0	6	0	0	0	35	0.263294	173	1.78583	0	0	3	0.0165517	16	0.123785
5	86521898..86632424	Tmprss11f	7.74405	0.000113369	3.6	23.2	2	0.0077896	8	0.00586834	3	0	1	0	4	0.00632694	20	0.0196107	67	0.0579797	9	0	16	0.0279435	4	0
5	86657631..86676362	Tmprss11b	20.6935	0.000526132	1.8	34.2	4	0.05085	3	0.019154	2	0.019511	0	0	0	0	43	0.384051	109	1.01719	0	0	2	0	17	0.182708
5	87885029..87894174	Odam	23.1842	0.00121257	0.6	13.6	0	0	0	0	0	0	1	0.0364589	2	0.0625981	27	0.776104	16	0.394381	0	0	0	0	25	0.775367
5	88086556..88109053	Smr2	262.581	3.26975e-06	0	29.4	0	0	0	0	0	0	0	0	0	0	89	2.63294	4	0.109468	3	0.0809575	0	0	51	1.76615
5	88196988..88201407	Gm42621	49.7053	0.00175962	0	5.6	0	0	0	0	0	0	0	0	0	0	20	1.77986	1	0.179394	1	0.199008	0	0	6	0.554236
5	88210659..88211037	Gm42164	1796.34	5.22273e-10	0	207.4	0	0	0	0	0	0	0	0	0	0	699	82.0663	75	9.76256	6	0.866395	3	0.376408	254	34.0487
5	88317312..88328814	Prol1	766.792	1.11852e-08	1	740.4	1	0	0	0	1	0	3	0	0	0	1028	38.7958	1462	60.32	7	0.329399	1	0.0408881	1204	51.9408
5	89677087..89883334	Adamts3	5.14335	5.17451e-28	180.4	730.6	131	0.361304	188	0.338399	198	0.26977	164	0.25869	221	0.34105	710	1.25377	1023	2.08055	684	1.13889	675	1.10344	561	1.04791
5	90759360..90761624	Cxcl5	389.254	1.45704e-31	3.4	1107.6	3	0.0853846	9	0.171533	3	0.0655237	1	0.0269283	1	0.0231173	438	10.0553	3378	86.9095	475	13.6892	687	16.9996	560	14.8352
5	90768518..90770063	Ppbp	19.702	0.000203192	6.8	117.6	14	0.636482	14	0.516381	5	0.187859	1	0	0	0	118	4.72494	401	17.5833	4	0.202132	11	0.482993	54	2.39248
5	90786103..90789600	Cxcl3	704.791	5.565e-15	0	80.8	0	0	0	0	0	0	0	0	0	0	22	0.788326	277	11.605	28	1.2389	38	1.40412	39	1.55015
5	90891241..90893115	Cxcl1	252.355	4.38033e-23	3.8	838.4	4	0.0556389	4	0.0838316	4	0.128091	6	0.210566	1	0.0451915	240	8.49778	2850	113.938	502	23.7745	382	13.7719	218	9.48928
5	90903871..90905938	Cxcl2	542.285	6.79075e-20	1	509.4	1	0.0268339	3	0.0606464	0	0	1	0.0253884	0	0	86	1.824	1716	39.5716	370	9.6382	289	6.1607	86	2.03117
5	91027464..91035215	Epgn	73.6413	6.60499e-11	0.6	44.2	1	0.0293436	0	0	0	0	2	0.0277628	0	0	17	0.295495	75	1.82919	46	1.30231	79	1.86843	4	0.084347
5	91074622..91093646	Ereg	24.6335	2.82786e-20	329.2	6514.2	390	4.23882	525	4.3352	315	2.57271	222	2.02955	194	1.42932	2830	23.1645	13442	118.362	7383	82.7538	7316	70.6958	1600	15.3843
5	91139599..91148432	Areg	2.49184	0.0154215	344.6	694.6	452	12.525	600	13.118	211	4.58812	218	5.45029	242	4.60804	1603	37.3186	207	4.4258	647	18.873	334	6.65349	682	20.1129
5	91257571..91283421	Gm19619	3.29247	0.00596312	7.8	20.6	7	0	13	0.0249583	7	0	5	0.0470173	7	0	49	0.0973059	8	0	11	0.0341938	10	0.0445669	25	0.079358
5	92321347..92328079	Cxcl9	16.335	1.83339e-18	10.2	135.6	6	0.105485	8	0.0927123	16	0.18888	13	0.166338	8	0.114237	295	3.85067	78	1.25951	130	2.28635	69	1.04061	106	1.70136
5	92346638..92348889	Cxcl10	25.5568	1.84304e-13	9.4	199.4	8	0.2638	5	0.124209	15	0.379573	11	0.343185	8	0.214266	558	14.5555	36	1.10448	144	4.76481	111	2.98684	148	4.61289
5	92359544..92365485	Cxcl11	19.2179	3.32967e-11	2.6	42	3	0.0419271	1	0.0105287	4	0.0428996	3	0.0264457	2	0.0227029	93	1.05553	12	0.156036	35	0.490439	21	0.263208	49	0.642762
5	95956951..95961068	Cxcl13	6.56875	2.62074e-11	109.2	563	88	3.87305	143	4.51561	94	3.14907	107	4.36239	114	3.85735	220	7.81593	822	32.174	678	30.2666	881	34.3621	214	8.48222
5	96910341..96922175	Gm33370	2.49861	0.00403839	9	17.6	3	0	9	0	10	0	12	0	11	0	16	0.0909951	14	0	25	0	15	0	18	0
5	98854415..98884396	Bmp3	2.19195	7.89489e-09	701.8	1206.4	627	4.00653	823	3.93086	728	3.50361	648	4.04839	683	3.48126	1275	6.47781	1160	6.69516	1300	8.66256	1171	6.63349	1126	6.74378
5	100077872..100159808	Tmem150c	2.38067	1.94404e-07	52.6	98.8	43	0.152724	63	0.179774	53	0.109875	47	0.153528	57	0.1318	104	0.232296	120	0.29307	89	0.236445	110	0.291053	71	0.137187
5	100553725..100572245	Plac8	3.37637	0.000269837	2837.2	7398.2	2555	71.3091	3435	72.7655	3078	66.6073	2447	56.785	2671	41.2009	12696	264.129	1366	24.2639	6084	147.372	4245	65.8333	12600	293.373
5	100845713..100899102	Agpat9	4.94523	9.90067e-28	92.6	360.8	63	0.529936	103	0.73002	92	0.522862	96	0.673292	109	0.639494	452	3.5577	371	2.33848	312	3.01609	338	2.17261	331	2.66937
5	102481391..102897937	Arhgap24	3.05155	2.81703e-12	2131.2	5126.6	1517	1.30268	2141	1.15857	2417	1.27273	1909	1.32951	2672	1.21482	4597	1.95356	7870	3.07493	5039	2.29068	4852	1.6875	3275	1.59488
5	102907948..103211334	Mapk10	2.5246	1.28956e-09	212.8	422.2	178	0.181034	236	0.200985	194	0.164516	203	0.229878	253	0.147041	418	0.419779	448	0.443248	353	0.481875	536	0.448612	356	0.36974
5	103605711..103629403	Slc10a6	8.45834	1.34674e-15	65.8	436.4	43	0.249641	57	0.206875	59	0.306518	71	0.425148	99	0.324426	177	0.900826	673	4.59888	504	3.63302	580	3.8508	248	1.33949
5	104109217..104119687	Gm26703	2.43486	0.000236726	38.6	75.2	18	0.057939	32	0.116396	40	0.125976	60	0.17359	43	0.156866	79	0.243107	107	0.287502	62	0.219268	62	0.190523	66	0.203553
5	104202613..104214102	Dmp1	8.124	2.29149e-05	2.6	17.8	3	0.0191837	0	0	5	0.0736075	3	0.0363006	2	0	7	0.0965918	39	0.660397	19	0.3168	20	0.344087	4	0.0551429
5	104435118..104441050	Spp1	4.98942	0.00039838	5.4	22.2	5	0.160873	8	0.193911	5	0.123453	3	0.0913242	6	0.156799	12	0.297004	63	1.79612	11	0.365291	18	0.490533	7	0.215798
5	105014150..105139540	Gbp8	6.49273	8.43509e-14	141.2	725.2	106	0.385012	168	0.452479	132	0.425457	127	0.407984	173	0.425296	1488	3.9676	287	0.816732	592	2.81345	497	1.75406	762	3.29059
5	105077630..105139539	Gbp9	5.01173	5.38707e-14	256.4	1032.6	220	1.46577	225	1.31274	280	1.55745	261	1.69714	296	1.53188	2083	10.5973	612	3.77654	715	5.48013	751	4.43079	1002	6.58019
5	105115767..105139586	Gbp4	10.2539	9.14381e-15	201.4	1646.2	154	0.877363	241	1.07673	233	1.1511	192	1.08448	187	0.902268	3883	17.0529	510	2.71222	1158	7.15675	838	4.14359	1842	10.2912
5	105214907..105293695	Gm43302	14.2875	7.52046e-19	60.6	705.8	49	0.479798	65	0.472676	54	0.358754	64	0.593629	71	0.479638	1773	12.3992	298	2.43806	473	4.4823	358	2.79139	627	5.37519
5	105215699..105239533	Gbp10	16.112	4.25784e-13	14.6	193.6	15	0.20536	6	0.0618834	23	0.199616	13	0.142484	16	0.155679	510	4.43473	89	0.955335	92	1.14457	88	0.847186	189	2.02013
5	105270702..105293698	Gbp6	20.7249	6.02957e-18	22.2	371.2	9	0.0712447	27	0.120763	26	0.15035	30	0.210646	19	0.0940338	905	4.53635	161	0.986007	227	1.60854	167	0.918472	396	2.21003
5	105323042..105346472	Gbp11	14.8085	3.64997e-11	6.4	78	4	0.0787873	8	0.103871	6	0.0453457	7	0.0931788	7	0.047995	206	1.76862	25	0.274889	40	0.447251	45	0.512271	74	0.830393
5	105519388..105613018	Lrrc8c	2.41023	1.89146e-08	901	1708.2	761	2.09213	956	2.37462	1017	2.17433	798	2.31371	973	1.86247	1397	2.82537	2287	5.35617	1943	5.23391	1818	3.89544	1096	2.38294
5	107106570..107289629	Tgfbr3	3.02571	2.61807e-15	2882.2	6860.6	2040	7.84218	2864	7.65958	2961	7.39823	2917	8.6078	3629	7.37642	6961	18.5873	8481	27.3237	6539	25.3526	6476	18.1275	5846	18.001
5	108366073..108366547	Gm42517	3.26492	0.0197664	2.2	5.8	2	0.223258	5	0.420482	3	0.256991	0	0	1	0.0906684	4	0.374708	6	0.62316	7	0.806507	6	0.600668	6	0.641747
5	108367769..108378239	Gm10419	2.96706	0.00421281	7.6	18.4	10	0.0309222	9	0.0291192	7	0.0355943	3	0.0146282	9	0.0439528	24	0.09731	33	0.158235	7	0.0478734	20	0.0970609	8	0.0444423
5	108872655..108892380	Vmn2r-ps21	37.323	0.00499089	0	4	0	0	0	0	0	0	0	0	0	0	0	0	8	0	2	0	10	0.016136	0	0
5	109156068..109192107	Vmn2r13	3.57321	0.04173	1.8	5.2	1	0	4	0	2	0	0	0	2	0	1	0	9	0	9	0	2	0	5	0
5	109554709..109558993	Crlf2	3.24724	1.93212e-16	131.4	334.6	100	3.36941	165	3.60714	128	2.88506	120	3.25501	144	3.57215	319	7.47067	414	11.4176	328	9.73742	333	8.20645	279	7.7142
5	110514923..110525980	A630023P12Rik	2.48002	0.0179841	16.4	31.4	9	0.0368477	16	0.0832782	19	0.113107	13	0.104588	25	0.0299288	11	0.0618438	43	0.171416	48	0.26622	42	0.330458	13	0.0706115
5	110544355..110621380	Galnt9	2.53033	0.000301035	21	41.2	11	0.105836	14	0.106309	26	0.121827	21	0.166891	33	0.157599	28	0.133223	47	0.29541	51	0.400532	42	0.284748	38	0.219715
5	112419151..112577185	Sez6l	3.01526	2.79274e-12	79	187.2	59	0.297003	100	0.3093	85	0.274844	67	0.289269	84	0.27671	188	0.593777	247	0.763978	159	0.74833	205	0.759906	137	0.443602
5	113612354..113650426	Cmklr1	3.06304	5.61753e-11	307.6	754.4	269	1.86704	284	1.52375	364	1.65961	292	1.94311	329	1.36481	704	3.76028	1277	7.22342	696	5.15477	600	3.62786	495	3.11568
5	113793729..113800516	Tmem119	2.76666	0.00105589	688.2	1553.2	731	16.0331	817	13.6143	769	12.9717	555	11.6371	569	10.139	797	14.2043	4031	78.2516	1444	31.6071	892	16.3508	602	11.9606
5	114026910..114091570	Svop	2.04694	0.00576498	20.8	33.4	23	0.232765	32	0.236729	18	0.0982425	13	0.0991016	18	0.151247	34	0.224632	34	0.303191	23	0.216218	41	0.354872	35	0.278781
5	114146535..114250761	Acacb	2.93316	2.03974e-09	615.8	1389	516	2.213	710	2.27266	645	2.0193	535	2.03128	673	2.03891	1558	5.54822	943	3.45724	1237	5.80682	1137	4.15693	2070	8.40244
5	114622152..114658421	Trpv4	2.18874	0.000191977	87	151.4	63	0.221149	68	0.245006	68	0.269538	103	0.455396	133	0.486041	141	0.46942	200	0.907755	163	0.684762	128	0.559995	125	0.610757
5	114896936..114912234	Oasl2	5.01357	3.83675e-07	505	1923.8	415	4.89367	549	4.76795	562	4.70996	455	4.83697	544	4.33006	2397	19.9254	289	2.40372	2230	25.6635	1611	14.3799	3092	30.4123
5	114923240..114937915	Oasl1	4.20438	5.31283e-05	803.2	2566.8	731	13.6626	877	11.7325	788	10.9059	738	12.0802	882	11.7742	2877	41.1696	276	3.34817	3340	61.4213	2109	29.4288	4232	69.6231
5	115168689..115194381	Cabp1	3.24959	5.95822e-11	46.4	119.8	52	0.329614	49	0.215207	50	0.202355	35	0.145533	46	0.232025	106	0.645413	171	0.87913	114	0.703085	119	0.492674	89	0.547422
5	115429599..115455698	Msi1	2.40035	8.20329e-06	59	112	57	0.319971	55	0.227278	67	0.3157	37	0.172991	79	0.34157	122	0.467982	146	0.714485	119	0.679373	111	0.426336	62	0.367898
5	115491955..115492455	Gm13836	11.5913	6.58e-05	0.4	4.8	0	0	1	0.0797321	1	0.0812181	0	0	0	0	5	0.444078	6	0.59082	5	0.54618	6	0.569496	2	0.202814
5	116038755..116083244	Tmem233	5.04302	0.0345008	3.2	12.8	2	0.0214065	4	0.04838	0	0	4	0	6	0.017387	16	0.197603	9	0.159333	1	0	1	0	37	0.451235
5	116124641..116288985	Ccdc60	2.41497	2.3169e-08	108	202.8	89	0.293136	147	0.220836	111	0.242255	70	0.288012	123	0.274724	230	0.510912	222	0.49302	161	0.59347	198	0.394336	203	0.432107
5	116305682..116309360	Gm13838	4.79074	0.0111237	1	4.2	1	0.0998566	2	0	0	0	1	0	1	0	6	0	5	0.185813	1	0	4	0	5	0
5	116312360..116318281	B230112J18Rik	12.4693	0.023696	0.2	3.2	0	0	0	0	1	0	0	0	0	0	0	0	7	0	3	0.181818	6	0.0789915	0	0
5	116408491..116422864	Hspb8	2.82715	8.32864e-12	522.2	1169	450	10.632	606	10.263	553	9.55699	509	10.3679	493	8.43681	1006	19.6013	1627	32.4589	1069	24.8378	1310	24.5812	833	18.2377
5	117781032..117958840	Nos1	2.87656	7.17964e-12	663.8	1493.8	619	2.60103	806	2.64012	609	2.09454	605	2.45641	680	2.2787	1377	4.75253	1437	5.63192	1236	5.71272	1986	7.39029	1433	5.43542
5	120648812..120679597	Rasal1	2.16859	0.00115808	29.4	50.2	21	0.179793	34	0.225746	27	0.137972	24	0.170107	41	0.158202	49	0.427489	64	0.460018	48	0.494849	65	0.282173	25	0.20098
5	120730333..120749853	Oas2	10.485	4.24639e-16	68.4	546.2	54	0.428861	64	0.457703	72	0.5028	64	0.462113	88	0.551527	639	4.36869	147	0.953197	534	4.84443	483	3.55765	928	7.45353
5	120753098..120777661	Oas3	6.938	2.28473e-07	195.2	1017.4	169	1.71437	251	1.78063	221	1.58806	154	1.38208	181	1.31831	1159	8.62351	99	0.755056	1302	12.5746	695	5.5586	1832	15.6779
5	120812635..120824163	Oas1b	2.04314	0.00146978	127.6	200.8	87	0.771933	115	0.58154	145	0.878354	114	0.856272	177	0.95129	262	1.80935	105	0.842037	180	1.64841	214	1.50393	243	1.88733
5	121371725..121385632	Trafd1	3.15209	3.58903e-08	703.4	1735.6	626	6.22906	769	5.96604	700	5.66906	669	6.46384	753	6.01946	2691	21.3258	822	6.97223	1564	16.2498	1301	10.6003	2300	21.0763
5	122643911..122691432	P2rx7	2.4942	1.9618e-10	466	923.8	368	1.90069	505	2.10769	536	1.92205	459	2.20165	462	1.78185	1136	4.19625	1166	4.77634	915	4.73936	679	2.97903	723	3.31041
5	122731170..122779409	Camkk2	3.16487	7.36457e-17	451.2	1116.4	393	1.35461	538	1.51795	525	1.41211	342	1.09789	458	1.16729	1074	3.08025	1332	3.95716	1096	3.54793	1232	3.57485	848	2.76797
5	122779525..122786097	Gm43684	4.73418	0.000379897	4.6	17.4	3	0.0242007	2	0.0121545	8	0.0495241	4	0.0305294	6	0.0393131	19	0.128623	13	0.0975712	12	0.0999128	38	0.274914	5	0.0386467
5	123035769..123047016	Morn3	2.42154	5.6716e-05	20.8	39.6	19	0.0391898	19	0.0885715	17	0.0300741	18	0.0370787	31	0	41	0.13155	35	0.0729246	44	0	42	0.0351463	36	0.0375499
5	123103044..123132692	Rhof	2.12269	0.00687706	346.2	567.8	290	2.35047	405	2.2655	368	2.1132	308	2.00583	360	1.84361	836	6.02377	170	0.814721	690	5.91035	404	2.54194	739	5.99459
5	123252102..123327484	Wdr66	2.75976	1.37114e-07	98.2	213.2	75	0.125898	119	0.163345	113	0.134185	91	0.13235	93	0.181791	145	0.328692	350	0.637737	202	0.526987	212	0.45163	157	0.361887
5	123466509..123466886	Rpl31-ps6	11.0809	0.0120233	0.2	2.8	0	0	0	0	0	0	0	0	1	0.113935	1	0.117716	4	0.522047	2	0.289562	1	0.125801	6	0.806428
5	123863570..123865499	Hcar2	7.07935	8.37879e-16	10.8	61	8	0.192314	16	0.331157	9	0.168664	10	0.259935	11	0.223148	67	1.45248	76	1.9171	83	2.29684	39	0.960913	40	0.973982
5	124004641..124032270	Vps37b	2.48775	1.15623e-06	622.4	1198.4	538	6.36894	641	5.51421	593	4.98963	541	5.12647	799	5.49732	1468	14.6301	649	4.22757	1332	15.286	1073	7.96242	1470	16.2853
5	124493080..124531391	Rilpl1	2.24047	1.05159e-08	229.6	404.2	219	2.66949	264	2.31922	260	2.31288	179	2.03684	226	1.80104	410	3.92033	502	4.20626	352	3.88846	365	2.74158	392	4.0842
5	124725085..124834308	Dnah10	2.97024	7.79183e-09	39.8	93.4	34	0.0527404	44	0.0422155	42	0.0455318	33	0.0592553	46	0.0722878	86	0.154906	144	0.27295	67	0.12588	83	0.159633	87	0.145283
5	125531774..125792583	Tmem132b	2.13538	0.00479246	20.6	34.6	11	0.00643649	19	0.0193959	14	0.00493934	27	0.0304488	32	0.0313674	35	0.0432111	35	0.0299426	30	0.0597894	33	0.0461791	40	0.0493372
5	130073326..130135729	Tpst1	2.05607	6.07321e-08	451.6	726.6	364	4.01148	490	3.56633	525	3.47231	369	3.57953	510	3.36634	820	5.61592	782	6.03181	696	6.82864	732	5.38785	603	5.08232
5	130369455..130847412	Caln1	2.82516	9.70008e-05	13	29.2	11	0.00505808	13	0.0114316	8	0.0116446	16	0.0143568	17	0.00410832	29	0.0466911	30	0.0423544	19	0.0469851	40	0.0317533	28	0.0387713
5	134220053..134229625	Ncf1	2.52698	9.89207e-08	186.2	374	154	2.02657	198	2.05018	173	1.66627	184	2.25979	222	2.25743	320	3.36488	559	6.27611	418	5.51307	332	3.81669	241	2.99587
5	134552057..134558495	Gm42884	4.13592	0.000843042	3	10	4	0.0721413	4	0	3	0	2	0	2	0	5	0	11	0	7	0	17	0	10	0.0691224
5	134702593..134747323	Eln	2.25166	1.22446e-09	2252.2	3990.8	1934	12.7718	2571	12.3919	2681	12.4361	1818	9.3483	2257	9.50722	4695	24.278	4818	31.087	3646	22.9938	3253	17.7558	3542	19.3376
5	135023482..135051100	Stx1a	2.1423	2.51604e-06	145.4	244.8	136	1.03422	174	0.734187	160	0.885234	105	0.67743	152	0.7431	232	1.06819	341	1.66542	180	1.60117	252	1.78368	219	1.56264
5	135406531..135545120	Hip1	2.47992	8.35786e-11	750.4	1465.8	611	1.51905	803	1.58868	828	1.44	651	1.4499	859	1.34994	1446	2.52327	2054	4.20257	1365	3.10342	1183	2.01944	1281	2.43152
5	135806890..135874772	Srrm3	2.50446	0.000577307	26.4	52.6	36	0.140713	33	0.106007	13	0.0444633	20	0.0626506	30	0.0672299	62	0.131976	38	0.0924136	42	0.111061	69	0.237542	52	0.150686
5	135887919..135889563	Hspb1	2.79871	2.52186e-12	706.6	1558	694	35.1778	865	33.0105	779	30.4289	563	26.9571	632	26.0243	1855	79.1099	1414	67.038	1714	89.9204	1700	77.1639	1107	53.9095
5	136038496..136046487	Upk3b	10.2738	0.000186165	6.2	48.8	0	0	1	0.0113161	27	0.242067	2	0.0142117	1	0.0122004	88	1.07145	56	0.726725	21	0.310069	38	0.49843	41	0.561302
5	136218147..136246556	Sh2b2	2.46942	4.44046e-05	240.8	471	194	0.84672	223	0.734164	249	0.858185	190	0.846453	348	1.14189	319	1.59539	874	4.87538	439	3.21537	472	2.96579	251	1.30112
5	136274996..136417894	Gm16599	3.32109	0.038021	4.6	12.2	1	0	7	0.0675901	3	0	4	0.0424428	8	0	8	0.112936	21	0.125212	18	0.185202	14	0.160923	0	0
5	137026392..137033351	Vgf	4.90523	2.96815e-09	40.4	153.8	41	0.73124	66	0.859915	50	0.64327	18	0.286864	27	0.391128	83	1.22729	240	3.84977	146	2.59554	195	3.08702	105	1.76015
5	137061504..137072268	Serpine1	10.8127	2.08548e-08	104.8	948.2	107	1.19016	120	1.0512	102	0.871334	100	1.11311	95	0.766681	296	2.92741	3194	33.029	523	6.29731	539	5.15279	189	2.00546
5	137309654..137314404	Trip6	2.34469	3.08816e-08	196	359.4	168	3.09979	258	3.79888	212	3.21636	154	2.80888	188	2.87235	328	5.27584	439	7.47415	415	7.99843	347	5.81441	268	4.91526
5	137553517..137569582	Actl6b	5.00092	6.62087e-07	4.2	16.6	1	0.0272756	8	0.143838	5	0.0418624	4	0.0516126	3	0.0664622	14	0.228892	16	0.304528	14	0.225215	17	0.317998	22	0.392014
5	137569840..137587481	Tfr2	3.94457	0.0232371	1.4	4.6	0	0	3	0.0276378	0	0	1	0	3	0	3	0.0102621	5	0.0227553	3	0.0378648	8	0.032901	4	0.035151
5	137821952..137836281	Pilra	4.02773	3.31412e-08	35.4	115.4	39	0.514795	51	0.530025	36	0.289704	22	0.21106	29	0.236941	129	0.806411	219	1.4369	90	0.938688	79	0.523236	60	0.526136
5	137852147..137858106	Pilrb1	3.76684	7.49021e-07	12.4	37.6	7	0.0812834	12	0.0612352	19	0.124753	14	0.230714	10	0.0440138	52	0.63664	59	0.756262	21	0.307614	29	0.413081	27	0.311528
5	137857045..137860318	Gm36551	24.5753	0.00267698	0	2.6	0	0	0	0	0	0	0	0	0	0	4	0	3	0	2	0	1	0	3	0
5	137865827..137871815	Pilrb2	2.57193	0.000457646	16.4	34.2	20	0.325133	17	0.12247	21	0.187129	14	0.128174	10	0.110034	50	0.591166	48	0.504175	30	0.391508	19	0.121494	24	0.363449
5	138754514..138810077	Fam20c	2.46355	2.44222e-07	257.4	502.6	211	1.69506	270	1.64588	230	1.34895	239	1.93637	337	1.74391	410	2.28647	807	5.01162	506	3.75821	397	2.09444	393	2.61063
5	139017306..139150001	Prkar1b	2.01033	1.85795e-06	304.2	481.6	257	1.83705	304	1.77187	330	1.47382	275	1.64591	355	1.62775	438	2.40585	632	3.87158	446	3.1601	506	3.22012	386	2.60025
5	139377697..139396415	Gpr146	3.72434	3.2691e-19	281.6	822.4	231	1.13269	252	0.942201	327	1.16499	271	1.25772	327	1.29056	845	3.24104	802	3.63726	1019	5.40697	781	3.3014	665	2.84134
5	139405280..139415623	C130050O18Rik	3.41817	1.40781e-10	35.8	97.4	43	0.416854	31	0.263793	35	0.281505	32	0.410174	38	0.311494	121	0.909522	85	0.853252	74	0.860491	110	0.852363	97	0.974561
5	141241490..142215586	Sdk1	3.02763	1.31033e-16	4677.2	11121.2	3430	2.40561	4833	2.43919	5417	2.15067	3988	2	5718	2.00829	13114	4.7599	13405	4.24943	9977	4.49685	10197	3.294	8913	3.84004
5	142562358..142608800	Mmd2	2.66704	0.000619847	14	29.4	17	0.149827	12	0.0790111	14	0.0919813	12	0.0992292	15	0.0730164	26	0.226318	18	0.153339	39	0.355673	41	0.29561	23	0.157913
5	142960343..142973185	Fscn1	2.6856	4.06755e-07	318.2	681.8	315	5.17563	405	5.02638	297	3.64753	263	4.04737	311	3.83203	504	6.66267	1213	17.7548	724	11.7013	508	7.04136	460	6.66267
5	144241690..144256186	2900089D17Rik	2.02677	0.0339375	12.4	19.2	5	0.082112	10	0.0773244	26	0.220543	8	0.116533	13	0.133387	18	0.137814	17	0.190993	16	0.233062	21	0.220919	24	0.236028
5	144735915..144761818	Tmem130	2.08494	0.00131356	33.2	54.8	31	0.49316	39	0.481606	36	0.420499	32	0.535719	28	0.341217	64	0.950324	57	0.917674	30	0.546707	74	1.16302	49	0.805039
5	146845071..146847726	Rasl11a	4.82968	6.01488e-17	59.8	228.8	75	3.13463	65	2.09541	73	2.26998	44	1.54554	42	1.29095	236	7.29878	220	8.09217	279	11.711	245	8.39402	164	6.00692
5	147330741..147400489	Flt3	2.53446	3.77267e-06	72	144	47	0.231808	74	0.271652	74	0.283303	70	0.365534	95	0.362615	147	0.46831	197	0.639035	186	0.638012	93	0.292586	97	0.361953
5	147561604..147726011	Flt1	2.77648	1.33548e-08	640.6	1421.6	587	1.57932	767	1.44499	678	1.35599	532	1.52456	639	1.22699	1191	2.21273	2623	4.8767	1152	2.58446	1235	2.08144	907	1.8378
5	149231332..149237984	2310047D07Rik	3.53492	0.0206444	2.2	6.4	2	0	0	0	3	0	1	0	5	0	3	0	14	0	6	0	4	0	5	0
5	149247952..149248244	Gm24105	2.97062	2.0263e-07	562.6	1305.6	487	88.1318	634	86.4355	510	70.826	616	105.471	566	83.1952	836	126.96	1331	224.105	901	168.291	2265	367.602	1195	207.208
5	149264767..149288153	Alox5ap	3.77086	0.000161248	45.8	140.6	32	0.821496	45	0.900186	58	1.1462	44	1.13053	50	1.06152	82	1.72346	390	8.30331	105	2.54366	78	1.57393	48	1.03757
5	149367636..149393596	BC028471	2.48671	0.0195281	5.8	11.6	5	0.0190391	4	0.0143432	7	0	9	0.0270202	4	0.0231961	9	0.0319545	16	0.079713	7	0.0393014	16	0.0682986	10	0.0273635
5	149368476..149430682	Gm20488	10.4219	9.35381e-16	5	41.8	1	0	10	0.0266661	2	0	5	0	7	0.02875	34	0.118816	63	0.197597	39	0.164401	45	0.190466	28	0.101746
5	149411749..149431723	Medag	6.54196	2.86977e-17	268.2	1405.2	196	1.54139	256	1.74687	306	1.75886	298	2.26996	285	1.79629	956	6.00637	2594	18.1821	1592	13.2253	1279	8.10178	605	4.22519
5	149423363..149425099	Gm43151	6.30235	5.61331e-06	2	10.6	2	0.080706	1	0	4	0.1858	2	0.0763584	1	0.0655517	14	0.948178	14	0.976157	7	0.583091	13	0.868546	5	0.231986
5	149425653..149428962	Gm43150	6.23751	4.05489e-05	2	10.4	1	0.0833708	4	0.188423	2	0.127957	1	0	2	0.135432	11	0.559706	16	1.08596	16	1.20469	5	0.373843	4	0.319528
5	149528679..149611894	Wdr95	3.4427	0.023563	2.6	7.4	2	0	2	0	4	0	1	0.0144284	4	0	6	0	19	0.028377	4	0.0157398	5	0.0136764	3	0
5	149641610..149647790	Gm43153	7.28704	4.78117e-05	2	12	0	0	4	0	2	0	2	0	2	0	6	0	20	0	5	0	22	0	7	0
5	150571644..150597188	N4bp2l1	2.52765	8.01627e-08	233.4	456.8	188	1.04296	213	0.953334	237	0.800359	215	1.06571	314	0.779349	397	1.21365	364	1.29382	578	2.59786	528	1.70856	417	1.46566
6	5383386..5433022	Asb4	6.4271	1.15811e-05	2.4	13.2	3	0.0269704	2	0.0203183	1	0.0103485	5	0.0127588	1	0.0109531	15	0.113165	25	0.100373	11	0.0417553	8	0.0483753	7	0.0258418
6	5483351..5496309	Pdk4	3.30731	0.00198814	140.8	385.2	119	1.69145	148	1.41079	118	1.17053	166	2.07185	153	1.45971	141	1.62221	1190	15.0206	196	2.57192	161	1.85552	238	3.09663
6	7554879..7565834	Tac1	7.73852	1.56696e-40	183.6	1119	160	2.27758	225	2.26818	198	2.01117	173	2.27296	162	1.76122	1471	17.1886	1034	14.0497	862	12.7198	1009	12.8151	1219	16.7407
6	8948431..9249032	Nxph1	2.41268	1.7408e-05	157.2	291.6	98	0.0557793	165	0.050426	179	0.0428048	133	0.0316647	211	0.108733	260	0.140427	241	0.0622766	437	0.184228	337	0.130063	183	0.0641342
6	14713977..14755274	Ppp1r3a	11.934	3.26152e-05	7.8	75.2	10	0.0456774	14	0.0458817	2	0	9	0.0576223	4	0.0185502	71	0.332207	111	0.637475	15	0.0864321	5	0.0204822	174	1.05038
6	15720661..15802169	Mdfic	2.26844	5.19455e-09	902.8	1619	721	2.03471	903	1.94162	1051	2.27366	812	2.14125	1027	1.96578	1748	3.29516	2093	4.74935	1636	4.17068	1515	3.17574	1103	2.72939
6	15811323..15813058	Gm43924	3.1504	0.00228739	4	10.2	6	0.183262	3	0.0690307	5	0.117195	3	0.0866949	3	0.0744254	8	0.205054	15	0.426269	9	0.283724	11	0.301314	8	0.234124
6	16833373..16898441	Tfec	5.1522	8.16554e-11	34.2	140.8	21	0.0473935	31	0.0571266	48	0.0945608	38	0.116585	33	0.0769887	117	0.286357	248	0.802529	152	0.254363	130	0.340028	57	0.172559
6	18424684..18427885	Gm15594	2.39052	0.0493564	5.2	9.6	0	0	5	0.090171	12	0.202073	4	0.0679469	5	0.0777742	11	0.200888	7	0.133635	6	0.148245	12	0.257623	12	0.275241
6	18844220..18847360	Gm26809	11.5734	1.0176e-14	1136.8	10535.6	1000	15.7417	1320	16.0667	1217	14.8374	999	15.2135	1148	15.0108	3605	49.4822	23933	370.208	10833	182.54	11308	168.932	2999	46.834
6	18845910..18848207	Gm20186	17.8312	1.79604e-12	60.4	875.6	49	0	61	0.128581	54	0.0873181	60	0.322966	78	0.415888	215	0.716147	2331	6.56368	642	2.64241	1028	2.29601	162	0.218047
6	21215503..21729805	Kcnd2	3.0939	7.7518e-07	139	333.2	88	0.0411676	141	0.100795	151	0.0552857	152	0.107112	163	0.0585156	307	0.207282	251	0.134058	221	0.148715	614	0.30459	273	0.128196
6	21985908..22067687	Gm26719	2.21179	0.0269929	22.4	39.2	10	0.0823352	12	0.11165	24	0.176914	26	0.264859	40	0.254125	50	0.304014	53	0.367703	34	0.254941	14	0.0886079	45	0.394449
6	23157985..23167392	Gm44942	19.307	0.0143169	0	2	0	0	0	0	0	0	0	0	0	0	1	0.0214752	2	0	1	0.0264128	4	0.091801	2	0.0490396
6	24597762..24605414	Lmod2	5.59748	0.0011703	5.4	24.4	4	0.0536679	9	0.0808619	7	0.0617767	3	0	4	0.0217953	13	0.270222	69	1.52295	6	0.055392	5	0.0240652	29	0.668487
6	24951141..24956297	Tmem229a	4.8747	7.97006e-13	14	53.2	12	0.113101	18	0.139427	18	0.134135	9	0.0875523	13	0.108566	44	0.379649	53	0.487882	50	0.530611	72	0.663915	47	0.463028
6	28661831..28831747	Lrrc4	2.14127	0.000676762	135	225.6	77	0.557308	110	0.669761	198	0.885899	91	0.665384	199	0.937656	300	1.11353	270	1.28395	224	1.2189	224	1.10671	110	0.724696
6	28981634..29028922	Gm3294	2.67929	0.000281264	13.6	28.6	11	0.00719748	14	0.00542226	10	0	11	0.00680975	22	0.011692	21	0.0302	32	0.0468758	31	0.0371435	39	0.0258194	20	0.0275852
6	29060220..29073877	Lep	23.9796	0.000205761	0.2	6.6	0	0	0	0	0	0	0	0	1	0.0128406	18	0.212268	9	0.102962	3	0.048951	1	0.014178	2	0.0151476
6	29272488..29275446	Hilpda	3.71275	5.11442e-08	42.8	121.6	25	1.20181	63	1.84699	58	1.80764	33	1.319	35	1.01519	64	1.89605	157	5.3672	149	6.10286	148	5.34593	90	3.40849
6	29396309..29426994	Ccdc136	2.80318	1.30947e-10	275.6	600.8	219	1.32131	357	1.77885	298	1.30502	218	1.18068	286	1.32164	835	4.33262	452	2.33349	497	3.37152	564	3.11606	656	3.69256
6	30568369..30592418	Cpa4	21.2012	0.00339597	0.2	6	0	0	0	0	0	0	1	0	0	0	8	0.0487367	19	0.0900575	0	0	1	0	2	0.0370975
6	31093559..31218474	Lncpint	2.29063	6.12163e-07	3942.8	7085.8	2759	2.48732	3421	2.22656	3962	1.90876	3680	2.63019	5892	3.80287	6218	4.78854	9572	7.89553	6708	6.58418	7656	6.11469	5275	5.27116
6	31220351..31337404	2210408F21Rik	3.01565	2.33308e-11	414.8	984	314	0.287392	434	0.433016	438	0.330815	368	0.305899	520	0.496035	763	0.633082	1580	1.06956	801	0.630327	989	0.579913	787	0.619573
6	31356743..31372369	Gm14532	2.68233	1.15142e-05	22.8	48	21	0	36	0	17	0	15	0	25	0	42	0	65	0	37	0	50	0	46	0
6	31605190..31798053	Gm43154	5.73917	6.26109e-06	7.6	34.4	3	0	4	0	11	0	12	0.00737214	8	0	14	0.00653881	40	0.0289984	25	0.0160844	69	0.0419276	24	0.0149317
6	32144268..32588192	Plxna4	2.21777	1.30013e-07	1024.6	1800.2	832	1.20237	1176	1.24394	1101	1.09017	868	1.0441	1146	0.926434	1821	1.38566	2714	2.27569	1476	1.67025	1754	1.37743	1236	1.07315
6	32451170..32454750	Plxna4os2	2.6311	0.00284017	7.8	16.2	4	0.103765	9	0.175886	11	0.199072	5	0.122719	10	0.210702	16	0.326541	22	0.506851	21	0.562266	15	0.348969	7	0.17399
6	34354119..34368463	Akr1b8	3.63121	1.67114e-09	232.6	654.8	250	7.53441	326	7.56811	285	6.24333	150	4.25034	152	3.27531	828	20.6899	452	10.6961	747	22.7087	422	8.72385	825	24.5721
6	34598500..34775473	Cald1	4.26811	3.59351e-27	7019.2	23497	6421	33.1994	9002	35.4923	7331	28.002	5852	28.0042	6490	23.9345	24701	98.1623	25930	93.552	23466	120.383	21286	91.6044	22102	111.947
6	34651354..34653894	Gm13861	4.4334	0.0153642	2.2	8	1	0.107119	6	0.484191	2	0.164405	2	0.202697	0	0	8	0.629245	8	0.797309	13	1.43728	11	1.05673	0	0
6	34780432..34859459	Agbl3	2.6679	1.0326e-08	80.8	171	77	0.179806	105	0.228139	76	0.06536	58	0.120875	88	0.146044	242	0.222364	195	0.290559	143	0.200234	120	0.173984	155	0.262956
6	34863146..34874946	Tmem140	3.12345	3.13478e-06	317.8	763.4	221	1.35889	287	1.50146	347	1.76582	331	2.12567	403	1.90577	1014	5.07838	334	1.83747	759	5.14266	502	2.6811	1208	7.33474
6	34880426..34910876	Wdr91	2.09604	1.39779e-07	386.8	639	336	2.69553	412	2.51164	402	2.38154	337	2.26509	447	2.44865	661	3.79486	769	4.78485	697	4.85041	557	3.2126	511	3.51727
6	38048483..38124586	Atp6v0a4	2.87797	0.0105344	10.8	25	7	0.0213247	18	0.0722928	5	0.00818223	13	0.0201759	11	0.0346411	26	0.107372	43	0.228166	4	0	25	0.0956221	27	0.0715131
6	38663069..38680864	Clec2l	2.66629	0.0127964	4.6	9.8	5	0.148526	3	0.0279732	5	0.0569891	3	0.0351313	7	0.150797	10	0.0934803	9	0.207284	14	0.383244	9	0.233102	7	0.177889
6	39063878..39067598	1700025N23Rik	5.40323	0.00205389	1.8	8	4	0.173849	1	0.0436566	2	0.0889404	0	0	2	0.0470683	9	0.437672	2	0.107833	8	0.358867	7	0.259852	14	0.61077
6	39086410..39118349	Parp12	2.69329	0.00061678	1299	2701.2	1059	11.348	1442	11.8387	1418	11.1223	1163	11.8167	1413	10.2952	4398	35.2297	669	5.22354	2515	26.028	1859	13.9623	4065	36.5872
6	39118473..39148312	4930599N23Rik	2.84535	3.26374e-05	152.2	328.8	102	0.361526	128	0.272357	177	0.508628	136	0.171025	218	0.342582	378	1.31467	170	0.560608	262	1.11942	267	0.540374	567	1.44332
6	39462378..39557867	Dennd2a	2.30749	4.76011e-10	503.6	913.2	427	1.87522	528	1.94983	560	1.97118	457	1.66332	546	1.53897	884	2.81126	1098	3.96194	957	3.61891	848	2.4175	779	2.74192
6	39527513..39544486	8030453O22Rik	2.08575	0.0469406	8.2	13.2	3	0.0907425	13	0.15951	10	0.185694	3	0.0858542	12	0.221111	15	0.279214	14	0.337708	10	0.280973	9	0.244139	18	0.463708
6	40574894..40585821	Clec5a	4.57714	2.33563e-07	19.2	70.6	12	0.151891	16	0.135233	25	0.211928	22	0.274353	21	0.168232	46	0.34763	148	1.3875	76	0.926373	45	0.445808	38	0.317531
6	41221931..41222203	Trbv25	22.3357	0.031277	0	2.2	0	0	0	0	0	0	0	0	0	0	0	0	0	0	2	0.400932	2	0.348373	7	1.30269
6	41227505..41227993	Trbv26	13.4955	0.00996633	0.4	5.2	0	0	2	0	0	0	0	0	0	0	5	0	0	0	0	0	6	0	15	0
6	41271394..41271881	Trbv29	70.4774	0.00166283	0	7.4	0	0	0	0	0	0	0	0	0	0	0	0	5	0.55902	29	4.34097	3	0.404132	0	0
6	41847535..41852065	Pip	82.9172	0.000262178	0	8.8	0	0	0	0	0	0	0	0	0	0	13	0.242235	7	0.144612	0	0	0	0	24	0.510603
6	42038394..42042851	Sva	226.65	0.00313098	0	23.6	0	0	0	0	0	0	0	0	0	0	0	0	0	0	0	0	118	7.96201	0	0
6	42349630..42360213	Zyx	2.23555	1.17038e-08	980.8	1730.2	941	8.55858	1203	8.30042	1045	7.23969	776	6.33841	939	6.62392	1701	12.7711	2270	17.7472	1737	15.9613	1540	11.9544	1403	11.5277
6	42370671..42381215	2010310C07Rik	2.31834	0.027054	10.8	20.2	11	0.13267	13	0.0499738	13	0.084842	5	0.0418411	12	0.0897988	24	0.167001	42	0.2263	15	0.0912882	9	0.0594907	11	0.105932
6	42405434..42406526	Tas2r135	9.12207	0.00039501	0.6	5.2	1	0.0485122	0	0	2	0	0	0	0	0	3	0.0407105	9	0.180543	8	0.250353	4	0.174027	2	0.0464821
6	43264542..43265855	Gm44731	2.03413	0.0226464	12.2	19.6	13	0.39132	13	0.515905	12	0.0750743	9	0.18512	14	0.476762	25	0.328388	20	0.182042	11	0.201946	14	0.175472	28	0.374945
6	45059357..47304213	Cntnap2	2.82631	8.79339e-15	875.4	1941.6	676	0.150048	858	0.198793	1027	0.158822	833	0.176232	983	0.189114	2034	0.412488	2106	0.312907	1938	0.437903	2114	0.631069	1516	0.421392
6	48718607..48752644	Gm28053	2.14335	0.0112751	35.6	60	28	0	23	0	36	0	36	0.101451	55	0.174186	36	0	75	0.249411	84	0.166008	75	0.0480818	30	0.15411
6	48755338..48756368	4833403J16Rik	3.76636	0.00817633	1.8	5.6	1	0.0514295	2	0.0774894	3	0.1184	1	0.048659	2	0.0835451	7	0.302111	4	0.1914	7	0.371572	8	0.368985	2	0.0985548
6	48840919..48847071	Tmem176a	2.10751	8.67002e-07	1468	2447.4	1356	17.0483	1812	16.8905	1640	15.2829	1222	14.4972	1310	13.0898	2296	22.949	3471	39.4538	2532	31.6872	2165	23.6766	1773	20.4287
6	48847659..48863107	Gm44764	2.77095	0.00087963	7.6	17	8	0.0707928	8	0.0533321	6	0	8	0.0669792	8	0	24	0	18	0	19	0.0730671	16	0	8	0
6	48986861..48991722	Svs1	481.674	0.000118435	1.8	697.8	2	0.0382154	5	0.0719743	0	0	1	0.0180784	1	0.0155198	0	0	8	0.142223	0	0	3460	58.76	21	0.38447
6	49036546..49070929	Gpnmb	5.18106	7.2988e-15	140	579.4	130	1.14558	135	0.854806	161	1.04656	133	1.07354	141	0.877301	844	5.57581	487	3.8066	902	7.63479	328	2.21131	336	2.3939
6	50293330..50456201	Osbpl3	2.6216	0.000309815	1322	2619.2	857	1.83976	1177	1.80223	1241	2.0388	1294	2.55814	2041	2.54461	2580	4.23214	917	1.33984	2600	4.68345	2869	3.21026	4130	6.79202
6	51523901..51590679	Snx10	3.54727	2.54771e-21	349.2	978.6	283	1.05478	381	0.987906	370	0.896936	334	1.15979	378	0.865981	1237	2.43535	1046	2.13248	884	2.12436	814	1.68225	912	2.29442
6	51694309..51711081	Gm44191	12.5483	5.62023e-05	2.4	23.4	0	0	0	0	5	0.035098	2	0.0144242	5	0	31	0.0383812	2	0	10	0.0314705	22	0.0957074	52	0.189898
6	55090049..55133016	Crhr2	2.44026	0.00171211	12	23	10	0.0518317	15	0.0468572	9	0.0238652	10	0.0294237	16	0.0757786	27	0.0956917	22	0.115738	16	0.0641962	17	0.0557805	33	0.0893929
6	55396887..55412285	6430584L05Rik	2.2518	0.0187746	8	14	6	0.0165235	9	0.0373441	9	0.0507202	4	0	12	0.0939459	12	0.0970634	12	0.0461204	9	0.0852715	20	0.133367	17	0.0949922
6	55451978..55501451	Adcyap1r1	2.49572	2.72062e-10	258.8	509.2	227	1.35753	296	1.36158	268	1.17121	265	1.3756	238	1.05043	545	2.41324	520	2.41398	414	2.1473	577	2.47814	490	2.53217
6	55836895..55978735	Ccdc129	4.14607	0.00406234	5	16.8	1	0	5	0	9	0.0113375	3	0.0139781	7	0.0359996	25	0.0867864	37	0.0412372	7	0.0152486	3	0.0264992	12	0.0283115
6	57485121..57626030	Gm45193	2.43695	0.00718962	42.6	80.4	36	0.102495	42	0.128691	81	0.340833	25	0	29	0	107	0.286705	48	0.127148	70	0.14105	142	0.459596	35	0
6	57581000..57664632	Herc6	4.60352	5.86503e-10	492.2	1752	382	1.60678	513	1.65334	517	1.52626	473	1.83539	576	1.35282	2661	7.05434	552	1.37645	1591	7.77629	1463	4.29663	2493	8.28914
6	58457868..58521810	Gm44042	3.14362	0.0100666	3.2	8.2	6	0	1	0	3	0	1	0	5	0	9	0	10	0	9	0	5	0	8	0
6	58905233..58907076	Nap1l5	2.30424	4.03724e-05	67.6	121.4	43	1.23646	75	1.62469	72	1.58877	73	1.98602	75	1.75166	118	2.8474	103	2.75561	116	3.44271	181	4.61603	89	2.45208
6	60731575..60829855	Snca	2.27073	9.64578e-06	44.6	79	29	0.1177	53	0.147783	47	0.165591	45	0.241279	49	0.0955993	70	0.214005	83	0.273771	88	0.303703	91	0.228704	63	0.244345
6	63255876..64704323	Grid2	3.59542	4.09326e-07	1177.6	3221.2	881	0.0746737	1195	0.0604229	1428	0.0700385	1045	0.0471007	1339	0.0561594	4113	0.0905158	948	0.0977818	3170	0.117036	2953	0.0942526	4922	0.060949
6	65525313..65634040	Tnip3	9.12364	2.65659e-11	309.8	2127.6	227	1.04952	335	1.12449	408	1.39601	259	1.3681	320	1.16501	2594	12.4673	273	0.987321	2433	12.2285	2034	6.5363	3304	17.5532
6	65778988..65937010	Prdm5	2.20489	2.6617e-08	418.2	726.2	345	0.314088	443	0.494751	492	0.547795	337	0.486276	474	0.556607	760	0.982424	965	1.1822	688	0.692564	696	0.947473	522	1.01227
6	67534062..67535796	Tacstd2	8.87227	0.00103415	4.2	32.6	5	0.152806	10	0.230235	0	0	4	0.11566	2	0.0496455	42	1.07715	96	2.70126	3	0.0946293	6	0.164448	16	0.468519
6	72368794..72380468	Vamp5	2.54262	1.39379e-08	91	185	91	0.763919	83	0.590259	88	0.631323	97	0.852494	96	0.572748	182	1.24926	248	1.82244	149	1.33432	181	0.983732	165	1.33253
6	72544391..72562983	Capg	3.68387	1.18091e-09	570.4	1630	578	10.7557	757	10.7407	676	9.47669	426	7.29997	415	5.31319	2276	35.1011	898	12.27	1698	31.0965	1057	13.9895	2221	39.7761
6	76881637..77979699	Ctnna2	2.23689	2.86416e-09	581.8	1018.2	471	0.221346	596	0.253003	627	0.240147	506	0.223865	709	0.260376	1216	0.371499	952	0.440287	1034	0.441158	932	0.369635	957	0.460733
6	78370657..78373466	Reg3b	411.998	3.72642e-11	0	43.8	0	0	0	0	0	0	0	0	0	0	4	0.155855	37	1.59837	27	1.24598	133	5.32992	18	0.800779
6	78466269..78468872	Reg3g	129.257	2.41793e-24	0.8	93.2	1	0.0250822	0	0	1	0.019248	1	0.0237311	1	0.0203725	46	0.905087	61	1.42353	95	2.35581	202	4.52135	62	1.46599
6	80018877..80810143	Lrrtm4	3.45292	1.39604e-11	281.4	755.6	219	0.0776337	279	0.0519873	256	0.0794344	278	0.0734516	375	0.0840751	631	0.130298	704	0.208666	573	0.169159	1168	0.24755	702	0.14877
6	82402334..82560104	Tacr1	15.9691	9.36809e-57	349.6	4353.2	304	0.890402	424	0.972336	318	0.777321	324	0.850165	378	0.76302	3362	6.10106	4573	9.05954	3645	10.362	6396	12.0586	3790	8.03832
6	82725025..82774454	Hk2	6.69109	1.14212e-09	2526.2	12955	1992	13.0228	2795	14.154	3251	17.8672	2115	15.1452	2478	13.846	21573	138.104	2316	13.9099	10453	80.6927	10081	61.3432	20352	145.691
6	82764282..82767288	Gm17034	3.84541	3.06408e-05	26.2	77	25	0.594704	32	0.57347	35	0.638923	13	0.292587	26	0.502357	109	2.17592	20	0.442651	59	1.42404	90	1.92004	107	2.43882
6	82877864..82881853	2310069B03Rik	22.226	3.98167e-11	6.6	109	4	0.0278779	8	0	9	0.0213934	4	0.0527523	8	0.0226433	90	1.54405	15	0.259377	114	2.61839	67	1.27508	259	4.91489
6	82896867..82905214	Gm45145	30.333	2.69944e-06	0.4	12.8	2	0	0	0	0	0	0	0	0	0	22	0.216213	1	0	10	0.0531849	8	0.0462127	23	0.0493732
6	84008590..84211060	Dysf	3.34193	4.11831e-20	1095.4	2858.2	945	3.15163	1345	3.25207	1205	3.1319	842	2.40958	1140	2.42539	2942	6.96195	3230	7.5884	2546	8.02377	3056	7.26312	2517	7.2901
6	84093772..84107007	Gm15475	2.89446	4.79469e-07	26	60	31	0.409287	29	0.276441	28	0.259932	18	0.240355	24	0.263655	57	0.592183	88	0.997962	48	0.568103	64	0.7088	43	0.527387
6	84571414..84593908	Cyp26b1	2.93624	1.04127e-11	135	309.8	103	0.743047	122	0.731443	191	1.0948	107	0.787381	152	0.869075	420	2.41938	267	1.88964	330	2.43369	283	1.80367	249	1.87006
6	85732513..85765754	Nat8f3	3.02464	1.44817e-05	84.8	198.2	54	0.321459	71	0.203935	122	0.480389	80	0.512239	97	0.563423	309	1.91673	115	0.598172	148	0.855659	122	0.51589	297	1.65351
6	85899051..85904884	Nat8f4	2.76403	0.0125631	135.6	292	122	1.85904	136	1.49967	154	1.66649	143	2.05464	123	1.33625	495	6.53022	30	0.397974	286	4.6356	188	2.65576	461	6.96736
6	86628164..86629710	Asprv1	7.56981	8.93597e-05	7.6	47.6	4	0.137101	12	0.309857	9	0.236724	7	0.194573	6	0.167036	41	1.12176	146	4.59213	13	0.459893	6	0.184433	32	1.05091
6	87133853..87335821	Antxr1	3.19273	1.5146e-14	2283.8	5765.4	1858	5.5042	2363	5.24401	2583	5.32468	2094	5.30764	2521	4.57905	4970	9.6673	8777	19.9672	5654	13.3074	5260	10.087	4166	8.76848
6	87277745..87279750	Gm44418	3.03457	0.0348809	2.2	5.4	0	0	3	0.169982	3	0.17315	2	0.142319	3	0.183266	4	0.252463	6	0.419859	9	0.698646	4	0.269804	4	0.288255
6	87458545..87533259	Arhgap25	2.53518	1.44629e-06	350.6	703.4	248	0.813176	363	0.909906	339	0.633204	363	1.15405	440	0.961588	556	1.1641	1031	2.25861	842	2.01185	729	1.48	359	0.870812
6	88724412..88828360	Mgll	2.2226	3.01933e-08	1575.6	2765.2	1477	9.7233	1999	10.1418	1756	8.52756	1223	7.65802	1423	6.54877	3049	15.0484	3694	19.6187	2314	15.2206	2251	10.2374	2518	13.6394
6	91212455..91272540	Fbln2	2.39113	5.8219e-05	954.8	1841.6	867	6.06819	1226	6.49667	1055	5.57654	787	5.11125	839	4.57043	1721	9.66073	3832	22.5602	1445	10.3526	1114	6.53946	1096	6.67563
6	91978878..92076004	Fgd5	2.50111	8.64461e-12	499	980.8	380	1.71915	538	1.82841	557	1.61028	462	1.97736	558	1.9097	1002	3.09751	1256	4.10851	879	3.54005	907	2.6603	860	3.0441
6	92012394..92016117	4930466I24Rik	3.29607	0.000509797	4.8	12.8	4	0.0936817	3	0.0529317	6	0.0898636	8	0.17727	3	0.0570682	14	0.255502	14	0.305066	10	0.241728	16	0.336063	10	0.224404
6	92370908..92706155	Prickle2	2.67791	3.32535e-09	1786.2	3805.2	1476	2.68467	1930	2.85095	1955	2.96066	1536	2.54586	2034	2.02588	3363	4.16044	6622	6.84759	3180	5.66866	3346	4.72719	2515	3.8791
6	92772699..92943492	Adamts9	9.16647	2.0744e-28	786.8	5707.6	770	1.35025	1085	1.44451	651	0.935483	585	0.893058	843	0.96607	3899	4.99774	9142	13.1181	6365	10.9219	6064	8.67014	3068	4.61126
6	92816478..92847174	A730049H05Rik	23.2809	5.14152e-22	10.6	197.2	12	0.11345	6	0.0320506	12	0.0761786	5	0.0536694	18	0.115185	105	0.606934	357	2.50692	281	2.12235	134	1.00473	109	0.801683
6	92869357..92884411	Gm15737	9.65708	1.2406e-15	18.2	139.6	14	0.130014	20	0.155082	15	0.0914574	12	0.12301	30	0.237602	78	0.645537	284	2.33865	131	1.26362	123	1.00081	82	0.747437
6	96113154..96657198	Fam19a1	3.02791	2.27719e-13	570.4	1356.6	450	0.0629139	621	0.151669	749	0.241399	443	0.119049	589	0.0817608	1294	0.190066	2095	0.245848	1178	0.272727	1132	0.372389	1084	0.373743
6	96164497..96166243	1700123L14Rik	3.01069	0.00453919	4.8	11.4	2	0.0607027	2	0.0457307	9	0.209623	2	0.0574327	9	0.197218	13	0.331114	14	0.395346	6	0.187959	11	0.299417	13	0.378057
6	97807052..98021349	Mitf	2.33084	2.51124e-08	1100.8	2011.8	759	0.941353	1089	0.78009	1221	0.794629	1008	0.866352	1427	0.757643	1924	1.45066	2637	2.32495	1786	1.54572	2277	1.57333	1435	1.23815
6	98121796..98248611	Gm32592	2.7824	0.00107457	6.8	15	8	0	8	0.0127867	9	0	3	0.0160587	6	0.013786	16	0.028487	18	0.0315835	11	0.0875916	12	0.0608872	18	0.0650512
6	99625135..99666771	Eif4e3	2.33739	1.5417e-09	228.8	423.2	179	2.46672	239	2.60481	224	2.49157	248	3.3312	254	2.51726	500	4.9539	442	5.27662	384	5.266	405	4.4244	385	4.60578
6	99711299..99726392	Prok2	223.251	6.81319e-06	0	26.2	0	0	0	0	0	0	0	0	0	0	2	0	114	1.261	8	0.0856452	6	0.0744177	1	0.0265023
6	101059171..101198013	Gm43948	2.50962	8.05283e-06	47.2	93	23	0.0669493	50	0.302619	61	0.239757	37	0.253371	65	0.290017	132	0.692919	118	0.664424	69	0.391567	80	0.560388	66	0.470417
6	101149609..101377897	Pdzrn3	2.32333	5.10646e-09	4452	8167.4	3272	5.0057	4524	5.27399	4634	4.98534	3974	4.84666	5856	4.58215	9893	7.6103	10376	7.45169	6361	8.83209	7441	6.54049	6766	7.30987
6	101198569..101220141	Gm26911	3.01294	1.4241e-05	22.4	53	11	0.220565	21	0.249246	15	0.220039	21	0.333893	44	0.447873	55	0.740376	72	0.985028	42	0.637422	43	0.751668	53	0.866474
6	102162655..102573101	Cntn3	2.14249	0.000377316	129.4	217	93	0.150124	137	0.120637	103	0.130565	137	0.198852	177	0.16258	276	0.319153	173	0.204858	132	0.216926	234	0.278245	270	0.239737
6	102266100..102336674	Gm44188	32.6652	0.0169985	0	3.4	0	0	0	0	0	0	0	0	0	0	3	0.0453584	0	0	13	0.111574	0	0	1	0.051789
6	103510586..103750211	Chl1	7.23265	1.37182e-34	417.4	2381.6	354	0.828161	430	0.750628	471	0.830819	410	0.975353	422	0.763745	1895	3.05862	3100	5.51405	2867	4.27828	2526	3.92631	1520	2.47144
6	105677660..106699310	Cntn4	2.46882	1.1135e-07	157.6	306	118	0.0999742	168	0.183583	173	0.10549	148	0.177354	181	0.137028	414	0.361804	252	0.226727	397	0.509481	239	0.128885	228	0.149673
6	110645581..111567230	Grm7	3.27708	8.1518e-10	269.8	690.4	228	0.261246	302	0.115372	251	0.152087	276	0.247172	292	0.131705	559	0.317509	639	0.460982	496	0.353319	1164	0.662477	594	0.327997
6	112273758..112330425	Lmcd1	6.81643	4.94289e-17	270.2	1472.8	241	1.93093	301	1.52394	289	1.5053	222	1.56592	298	1.69283	915	5.04124	2993	22.1288	1353	10.9771	1464	9.78545	639	5.22733
6	112285593..112288837	5031434C07Rik	5.41038	9.49766e-08	15.8	69.6	17	0.311474	18	0.248453	17	0.224963	16	0.27736	11	0.163698	43	0.661145	140	2.38655	59	1.0779	82	1.34739	24	0.421327
6	112459505..112472872	Cav3	2.52403	2.66476e-05	33.4	66.6	29	1.00823	47	1.10481	35	0.808881	32	0.693759	24	0.558351	94	2.11522	61	1.32181	42	1.04062	60	1.56181	76	2.06382
6	113168090..113195384	Lhfpl4	2.17973	0.000185168	34.6	59	36	0.273648	37	0.19241	42	0.202996	21	0.0776719	37	0.185221	67	0.390388	48	0.31401	61	0.357756	74	0.425383	45	0.288416
6	113424634..113435760	Cidec	4.08946	0.00011073	23.6	78.6	14	0.285689	12	0.193703	30	0.635785	26	0.621687	36	0.696134	90	1.89398	163	3.56179	80	2.03458	19	0.384318	41	1.09493
6	115954811..115995005	Plxnd1	2.2	7.52895e-06	1292	2274.8	1158	7.18266	1501	6.9321	1323	6.18073	1089	6.19792	1389	6.51823	2096	9.64774	4105	21.224	1888	10.9664	1787	8.57789	1498	8.18335
6	117168535..117181367	Cxcl12	2.0624	2.4985e-07	1062.8	1747.4	929	5.6487	1130	5.16911	1204	5.66857	1016	5.93959	1035	5.09899	2192	10.8031	2167	12.2127	1636	10.2279	1331	6.95031	1411	8.00974
6	118151745..118197718	Ret	2.90173	4.55765e-09	378.8	849.4	351	2.28936	452	2.09681	324	1.58237	339	2.02509	428	2.0569	651	3.34892	624	3.61083	1122	7.39623	1000	5.28053	850	5.07824
6	118300168..118308384	Gm30498	16.6511	0.000110694	0.4	6.8	1	0	0	0	0	0	1	0	0	0	5	0	1	0	6	0.177975	8	0.0773218	14	0
6	118587240..119196418	Cacna1c	2.96355	2.20856e-12	7647.6	17718.4	6571	4.03694	8524	3.7476	8245	3.65505	5818	3.07097	9080	3.32651	14662	6.10883	23959	7.7997	14327	6.79092	21895	6.27732	13749	6.15137
6	120463247..120487559	Il17ra	2.14836	2.23362e-05	492.4	839.6	426	1.92213	547	1.88615	540	1.83205	406	1.81858	543	1.78495	684	2.37843	1436	5.53592	864	3.66449	698	2.50885	516	2.04111
6	121210696..121226854	Tuba8	5.36815	3.6362e-05	6.4	27	3	0.0468615	7	0.10591	2	0	3	0.0221686	17	0.114187	26	0.29494	41	0.654001	9	0.145101	23	0.147092	36	0.516356
6	121245906..121270917	Usp18	5.01833	8.70073e-10	158.4	604.6	113	0.589154	183	0.701556	174	0.481282	122	0.755209	200	0.602019	798	6.07642	155	0.689608	726	8.82698	603	5.19843	741	7.21103
6	121372933..121473678	Iqsec3	2.09265	0.000291071	85	141.4	97	0.195271	87	0.179472	78	0.185814	82	0.144106	81	0.190326	114	0.262188	162	0.370628	121	0.403088	200	0.472832	110	0.276907
6	121635376..121679227	A2m	26.5832	3.78266e-11	4.4	94	2	0.0215325	5	0.0405541	5	0.0330479	5	0.0509314	5	0.00874467	21	0.171662	154	1.36231	105	0.98898	175	1.40969	15	0.123789
6	121732932..121789084	Gm7298	268.474	2.8323e-09	0.6	164.6	1	0	2	0.00857757	0	0	0	0	0	0	177	0.917259	498	2.74369	8	0.0117516	2	0	138	0.87275
6	122176015..122248563	Mug-ps1	4.21409	0.0103013	1.4	5	1	0	1	0	2	0	1	0	2	0	7	0	6	0.0095312	3	0	5	0	4	0
6	122577792..122602444	Apobec1	2.69821	1.83702e-05	855.8	1770.2	756	9.14475	1125	10.8217	864	8.56875	696	7.63095	838	6.48722	2158	22.1989	666	5.18531	2268	28.8422	1439	13.2874	2320	28.5802
6	122727809..122801640	Slc2a3	2.9354	2.75395e-09	111.6	259	106	0.563538	108	0.474166	131	0.516702	102	0.491634	111	0.315055	198	0.804563	348	1.63424	289	1.33702	300	1.39804	160	0.743317
6	122921848..122934619	Clec4a1	2.73756	0.000998838	41.4	92.2	31	0.680665	49	0.717896	38	0.417872	42	0.837197	47	0.580499	77	1.39944	211	3.07147	77	1.01867	63	0.793566	33	0.456527
6	122990367..123024105	Clec4a4	2.48474	0.0337047	5.2	10.4	3	0	3	0	8	0.0524359	5	0.0646488	7	0.0554993	12	0.057341	17	0	14	0	4	0	5	0
6	123106428..123143999	Clec4a2	2.40758	0.00249833	46	88.8	38	0.253703	50	0.3413	62	0.361567	33	0.205745	47	0.382691	73	0.380183	200	1.31511	64	0.579817	66	0.373792	41	0.277813
6	123229843..123247021	Clec4n	3.01512	1.22706e-06	84	205.4	60	1.1949	96	1.8285	95	1.74796	101	2.57903	68	1.06152	237	4.35566	357	7.50425	200	4.08527	126	2.61206	107	2.2898
6	123262111..123275265	Clec4d	38.8582	9.28564e-16	4.8	152.6	3	0	9	0.0499634	5	0.0254473	2	0.0313743	5	0.053868	68	0.528728	412	5.7386	165	1.60862	76	1.27878	42	0.349503
6	123281789..123289870	Clec4e	385.605	1.19839e-22	0.4	169	0	0	1	0	0	0	1	0.0101042	0	0	54	0.385369	472	3.81552	165	1.49907	104	0.833253	50	0.450235
6	124304656..124330527	Cd163	2.95758	0.0034404	208.6	507.8	152	1.0195	199	0.81925	205	0.827068	244	1.28611	243	0.946365	201	1.11629	1516	10.0817	356	2.24481	269	1.51514	197	1.18151
6	124430759..124464794	Clstn3	2.36362	1.91047e-05	31	57	22	0.160096	38	0.225137	43	0.253905	28	0.191864	24	0.130035	50	0.349309	64	0.506443	49	0.506734	65	0.507307	57	0.46019
6	124512405..124523443	C1ra	3.38427	2.36882e-12	548.6	1482.2	447	7.61295	631	8.16067	622	8.25817	567	9.23916	476	6.63132	1208	16.3448	2525	39.7514	1412	23.8296	1326	19.3338	940	14.3501
6	124530345..124542359	C1s1	2.86164	2.72752e-11	837.2	1908	697	11.5402	952	11.6429	958	11.9249	832	12.7783	747	9.93759	1717	21.5728	3027	44.9977	1724	28.2994	1738	24.2704	1334	19.5978
6	124624625..124636085	C1s2	2.21787	9.4451e-05	65	114.6	50	0.896346	59	0.780308	76	1.11585	77	1.33805	63	0.873646	87	1.23695	178	3.03933	112	1.82972	108	1.62559	88	1.12603
6	124760053..124769673	Eno2	3.13819	4.39162e-12	215.4	537.2	196	2.05108	253	2.0546	210	1.64318	203	1.92993	215	1.78494	497	4.22742	741	6.81546	401	4.17579	677	6.07424	370	3.61736
6	124841089..124857752	P3h3	2.0979	5.74954e-07	333	550.8	292	3.7508	418	4.0149	310	3.0233	289	3.38279	356	3.61635	521	5.19693	733	8.28501	481	6.07152	557	6.02579	462	5.35198
6	124858444..124863983	Gpr162	2.83632	1.46224e-10	58.6	131.2	59	0.773667	69	0.634886	53	0.519495	45	0.509779	67	0.662059	139	1.40284	158	1.67101	102	1.26908	133	1.32573	124	1.32374
6	124864692..124888221	Cd4	2.22225	7.65886e-05	140.8	248.4	123	1.40713	129	1.11951	160	1.3624	151	1.55529	141	1.24973	281	2.62654	231	2.28804	386	4.47917	194	1.78087	150	1.56245
6	124904361..124911705	Lag3	2.73691	0.000196964	27	58.2	30	0.603401	40	0.473515	20	0.250817	24	0.404384	21	0.306312	51	0.801741	48	0.842108	101	2.2057	48	0.834261	43	0.770867
6	125145241..125161782	Iffo1	2.3568	2.5966e-09	234.6	432.2	220	1.36962	251	1.2494	250	1.34419	174	1.02257	278	1.43785	426	2.29872	509	2.97336	363	2.3368	410	2.07224	453	2.71388
6	125265476..125287286	4930417O13Rik	3.45168	0.00270059	9.6	26.2	6	0	14	0.0179733	9	0.0366166	11	0.0112863	8	0	15	0.020021	31	0.0443946	51	0.0492484	29	0.0534903	5	0
6	125349362..125362484	Tnfrsf1a	3.12521	7.02297e-16	1183.4	2910.2	1097	20.26	1499	20.736	1284	18.0601	984	15.8964	1053	13.9791	3714	54.7836	2817	44.7257	2891	51.5801	2278	33.3476	2851	46.9814
6	126708329..126740674	Kcna6	2.38794	1.48615e-05	141.6	260.8	108	0.660011	174	0.759272	139	0.650223	129	0.751035	158	0.644745	174	0.860742	241	1.29454	300	1.86874	386	1.90372	203	1.07678
6	127072902..127081408	Fgf23	284.805	5.2488e-31	3.8	886.2	1	0.0292303	6	0.110104	4	0.0897249	7	0.110623	1	0.0237417	331	6.64751	1383	32.9615	928	23.5321	1617	33.3709	172	3.78097
6	127149389..127212411	9330179D12Rik	2.04285	0.000152238	72	115.4	66	0.249776	81	0.0537628	65	0.0547648	48	0.0337601	100	0.0579643	108	0.149719	162	0.199193	103	0.184143	93	0.0320006	111	0.273513
6	127446840..127494261	Parp11	2.04806	4.01664e-05	426.6	687.8	370	1.06085	456	1.09107	490	1.06893	331	0.898964	486	0.981531	1131	1.86564	481	1.01276	594	1.3996	586	1.25749	647	1.34349
6	127689011..127769472	Prmt8	2.79334	0.00234464	9.2	20.6	5	0	9	0.0879863	7	0.0597507	15	0.0184168	10	0.0948623	24	0.19602	20	0.126775	10	0.0803631	32	0.296769	17	0.167858
6	127887589..127953977	Tspan11	4.68572	3.55576e-14	35.8	134.2	35	0.209069	28	0.112502	49	0.122239	34	0.113032	33	0.088949	204	0.484567	142	0.555766	97	0.493223	88	0.223211	140	0.381562
6	128224288..128300823	Tead4	5.53437	3.1097e-13	203.2	899	164	0.722115	185	0.588417	238	0.701166	178	0.627442	251	0.634402	548	1.57061	1912	3.57867	820	2.4641	774	1.67849	441	1.42615
6	128321161..128355851	Tulp3	2.128	1.39107e-07	295.2	494.6	251	1.22961	347	1.20722	318	1.21145	245	1.14836	315	1.17914	477	1.75084	664	2.86376	469	2.15339	491	1.97781	372	1.5126
6	128813706..128826331	Klrb1b	3.61372	2.78582e-05	5.6	16.2	3	0	6	0.035858	5	0.0182631	8	0.0900672	6	0.0579903	20	0.119829	15	0.132855	18	0.245634	11	0.106717	17	0.0684089
6	128887588..128898167	Clec2i	2.20798	0.00205698	23.8	41.2	14	0.0852473	14	0.102754	32	0.157004	21	0.145179	38	0.290809	41	0.171691	50	0.253806	43	0.263958	47	0.321097	25	0.147024
6	128934381..128984707	Clec2g	3.32289	2.46942e-08	162.2	413.8	112	0.148996	167	0.0982158	294	0.142923	124	0	114	0.0302546	256	0	605	0.138626	395	0.0576683	445	0.083514	368	0.107071
6	128951204..128975029	Gm15987	4.77815	7.81196e-16	161.8	592.2	119	0.760539	153	0.608766	262	0.875451	73	0.382271	202	0.675644	531	2.11414	743	2.69775	646	2.42851	636	1.98226	405	2.50495
6	129461591..129472779	Clec7a	2.81935	9.63868e-06	77	171.4	61	1.0854	85	1.07511	82	0.987178	84	1.42629	73	0.995874	235	3.08676	106	1.6644	277	4.81301	114	1.73051	125	1.84885
6	129485244..129507165	Olr1	52.2207	3.89325e-16	0.6	30.2	0	0	1	0	2	0.0227829	0	0	0	0	15	0.0996565	62	0.455768	33	0.352387	22	0.186378	19	0.142231
6	129610323..129623864	Klrk1	2.05192	0.0187434	24.4	40	15	0.110518	18	0.148016	29	0.216738	37	0.348546	23	0.129661	49	0.391587	38	0.285627	60	0.456272	23	0.154178	30	0.258849
6	129795804..129813936	Gm16242	7.72236	0.000104899	3	19.6	6	0	2	0	3	0	1	0	3	0	5	0	49	0	13	0	25	0	6	0
6	129831154..129876672	Klra17	3.6195	3.98056e-05	7.6	22	5	0	4	0	8	0	5	0	16	0	22	0.0373294	36	0.206936	21	0.183649	19	0.0398934	12	0.0426216
6	129972380..129992844	Gm15854	31.9728	1.12846e-06	0.4	12.8	1	0	0	0	0	0	0	0	1	0	5	0.0550701	3	0	10	0	18	0	28	0.0628775
6	130043731..130067271	Klra4	15.3654	0.00510807	0.2	3.8	0	0	1	0	0	0	0	0	0	0	3	0.0714805	0	0	3	0	3	0.114585	10	0.244843
6	131219223..131247362	Klra2	5.07476	7.99344e-12	14.2	57.2	12	0.195557	24	0.273601	15	0.128631	10	0.0528635	10	0.068073	65	0.609543	79	0.88374	63	0.720854	33	0.425922	46	0.508585
6	135065651..135084709	Gprc5a	2.66669	0.0081955	1701.2	3492	1525	32.1758	1910	30.9326	1759	30.8449	1497	29.8644	1815	29.2561	5130	92.4111	388	6.25254	4771	108.115	2392	41.8	4779	99.1953
6	135105991..135118283	Gprc5d	5.12395	3.69763e-06	3	12.4	1	0	5	0.0865251	4	0.0293792	4	0.036222	1	0.0310957	10	0.0963826	13	0.178099	14	0.158057	11	0.0686684	14	0.146729
6	135289359..135341684	Gm44276	2.78534	0.0360225	3.2	7	2	0	7	0.00673168	4	0.00685714	0	0	3	0.00725775	6	0	5	0	5	0.00922266	11	0.00801363	8	0
6	135362545..135383173	Emp1	4.76128	1.06578e-14	1013.4	3756.8	973	12.9257	1235	12.4149	1118	11.3069	895	11.4855	846	8.79997	5082	56.0035	1882	21.5358	4543	62.7773	2635	29.2763	4642	61.6982
6	136872435..136875823	Mgp	5.0824	7.2352e-20	201.4	812	155	6.43255	218	6.56228	169	5.48478	221	8.57961	244	7.90961	637	20.3552	1137	43.1824	790	31.7667	972	32.8904	524	19.6029
6	137054825..137170497	Rerg	2.662	2.57477e-12	479.4	1004.8	383	2.15512	532	2.34029	521	1.89222	434	1.96555	527	1.92392	992	3.53562	1254	3.57672	1037	4.34852	1041	3.6914	700	2.93928
6	137477245..137654876	Eps8	3.41449	3.71332e-06	4076.4	10681.8	3284	14.969	4460	15.0022	4335	14.2155	3557	16.1482	4746	12.9911	15468	61.2723	2755	7.48963	9909	45.7462	9709	25.0699	15568	69.5458
6	141629518..141686646	Slco1b2	10.4387	0.000781584	0.6	6	1	0	0	0	0	0	1	0	1	0	7	0.0451376	7	0.0100088	7	0.0444125	0	0	9	0.0618442
6	142161493..142173796	Gm20400	70.6681	9.36673e-23	47.2	2761.2	48	0.239205	53	0.120138	29	0	57	0	49	0.0647631	772	0.334561	6985	2.15138	2690	0.987559	2881	1.00111	478	0.152797
6	142234227..142322981	Slco1a5	4.25912	0.00167639	7.4	25.8	13	0.0142461	13	0.0429294	2	0	2	0	7	0	14	0.0478201	52	0.106036	16	0.11763	36	0.178866	11	0
6	142298423..142303961	Iapp	3.81706	0.0362067	1.8	6	4	0.163318	1	0.0410121	0	0	2	0.103013	2	0.0884343	14	0.548213	6	0.303902	5	0.168564	1	0.0488223	4	0.104322
6	142564837..142571614	Kcnj8	9.77334	1.45907e-24	289.2	2231	244	4.82792	391	5.62815	299	4.37564	244	4.46939	268	4.17491	1276	20.8862	3849	68.8113	2356	46.7802	2631	44.2682	1043	19.2812
6	142587862..142702315	Abcc9	6.34118	8.86042e-26	1327.8	6634.2	1124	5.29415	1486	5.44346	1473	5.62267	1227	5.69799	1329	4.94301	4471	16.2671	9878	40.6016	6580	32.1579	8169	31.0318	4073	17.5721
6	142614595..142626462	5330439B14Rik	6.86067	1.96512e-05	1.8	10.4	1	0.0380918	4	0.114787	0	0	1	0.0360398	3	0.0618786	7	0.15983	22	0.708814	7	0.196578	9	0.273292	7	0.255485
6	142814231..142833494	Gm7457	4.70104	0.0460319	1.4	5.8	1	0.0134238	2	0	0	0	2	0.0127006	2	0.0109032	5	0	14	0.0874264	9	0.05542	1	0	0	0
6	142821545..142964452	St8sia1	4.60234	3.2814e-08	83.6	295.8	81	0.107853	59	0.0555931	78	0.0740535	83	0.155749	117	0.110654	268	0.428722	118	0.19013	231	0.456988	392	0.458169	470	0.701621
6	142970662..142971313	Gm7468	4.7105	0.0234045	1	4	1	0.0813249	1	0.0612665	2	0.124817	1	0.0769439	0	0	3	0.204739	1	0.0756648	4	0.33575	3	0.218802	9	0.701296
6	142971752..142973818	A930014E10Rik	17.8914	6.58073e-05	1	15	1	0	0	0	0	0	0	0	4	0	14	0	1	0	7	0	15	0.174186	38	0.186099
6	143828425..144781977	Sox5	3.03773	7.98206e-07	2368.4	5766.6	1720	0.372524	2203	0.308429	2514	0.319838	2146	0.387353	3259	0.365486	4342	0.365234	12351	1.05009	4395	0.517731	4790	0.380397	2955	0.310993
6	144481225..144501416	Sox5os2	18.659	0.041784	0	2	0	0	0	0	0	0	0	0	0	0	3	0.0709675	5	0.314727	2	0.0872843	0	0	0	0
6	144670427..144672720	Sox5it	7.12814	0.00221335	0.8	5.2	0	0	1	0.0330951	0	0	1	0.0415638	2	0.0713629	4	0.110596	11	0.408728	7	0.317391	1	0.0393976	3	0.126276
6	144993835..145076184	Bcat1	2.90613	3.20088e-06	36.6	84.4	29	0.0739444	47	0.124268	50	0.0785695	32	0.0645794	25	0.0508198	78	0.157519	137	0.370451	93	0.223089	68	0.147933	46	0.1417
6	145303152..145308951	2010013B24Rik	3.75951	0.009878	1.8	5.6	0	0	5	0	0	0	2	0	2	0.0576539	6	0	7	0	8	0	3	0.127317	4	0.068012
6	145315613..145316608	Gm15707	15.4771	0.0468907	0	1.6	0	0	0	0	0	0	0	0	0	0	1	0.0446753	4	0.198126	1	0.054947	0	0	2	0.102018
6	148047259..148182758	Far2	2.33208	0.000356219	194.4	366.8	171	0.534983	196	0.501888	205	0.503496	169	0.515713	231	0.655892	399	1.48237	741	3.61572	170	0.625097	252	0.678939	272	1.296
6	149199095..149215185	1700003I16Rik	4.32637	0.034572	1	3.8	0	0	0	0	0	0	1	0	4	0	5	0	7	0	1	0	3	0	3	0.0480198
6	149283838..149286773	Gm10388	2.59219	0.00559288	6.2	12.8	4	0.0722396	11	0.149661	4	0.0554363	7	0.119609	5	0.0733438	13	0.197022	14	0.235241	12	0.223681	16	0.259144	9	0.155737
6	149309414..149335663	2810474O19Rik	2.16332	1.02458e-05	1313.4	2183.8	1119	5.74516	1409	5.86678	1548	5.98808	1143	5.65693	1348	5.24889	2329	10.3948	1438	6.65806	2181	12.2617	1977	8.86461	2994	15.8196
7	3218784..3249740	Nlrp12	30.2026	1.5344e-15	1.6	42.6	4	0.021083	2	0.00529434	0	0	2	0.0066491	0	0	56	0.159232	56	0.209234	54	0.224857	11	0.0315129	36	0.121205
7	3332955..3368221	Cacng7	2.35547	2.16376e-08	190.4	358.6	209	3.14972	202	2.43831	183	1.98367	170	1.99354	188	1.94077	370	3.40879	484	5.09301	327	4.21496	298	2.98058	314	3.53824
7	3451357..3475020	Gm44160	21.9149	0.000529437	0.2	5.8	0	0	0	0	1	0	0	0	0	0	3	0	13	0	9	0	4	0	0	0
7	3486500..3502624	Tarm1	25.2574	1.3032e-08	2.2	48.8	1	0.025665	1	0	1	0.0196952	4	0.0728472	4	0	15	0.0215376	153	1.4566	37	0.238405	25	0.29922	14	0.147546
7	3711409..3720391	Pirb	4.37963	6.57621e-11	109.2	379.8	76	0.782727	127	0.955982	128	1.05571	107	1.02108	108	0.818774	241	1.80136	751	6.84114	393	3.96592	294	2.54197	220	1.99993
7	3731630..3739889	Gm15922	4.84214	1.80994e-08	43.2	166.6	50	0.627954	53	0.553841	49	0.517149	21	0.304309	43	0.422962	98	1.10535	331	4.08975	193	2.52928	133	1.55213	78	0.983228
7	3788883..3799631	Gm15925	4.85439	3.35809e-05	2.6	10.4	4	0.112757	2	0.0424729	3	0.0648967	2	0	2	0	13	0.28387	12	0.236045	9	0.203663	7	0.101123	11	0.189067
7	3816781..3825687	Gm15448	3.23954	0.00251248	8.6	23	10	0.145803	9	0.109842	8	0.0559444	13	0.275898	3	0.0394752	14	0.142748	50	0.904372	20	0.326056	13	0.239726	18	0.186269
7	3836812..3845051	Pira2	3.84884	0.00208668	23	70.6	2	0.015316	28	0.299997	10	0.105781	36	0.463708	39	0.410522	59	0.616938	132	1.596	76	0.980095	27	0.343392	59	0.719077
7	3884242..3898120	Gm14548	3.45333	1.62998e-06	35.4	97.8	34	0.797351	42	0.75086	39	0.650126	22	0.495073	40	0.769062	82	1.50552	199	4.14976	95	2.13457	57	1.05028	56	1.24148
7	3908280..3915503	Lilra6	3.08745	9.65425e-07	18.2	44.4	14	0.191234	13	0.117873	23	0.240139	16	0.180932	25	0.29653	37	0.496028	64	0.841095	50	0.771565	41	0.483324	30	0.449749
7	4003402..4063204	Lair1	2.57401	3.98112e-08	122	246.8	88	0.319207	143	0.363386	165	0.440924	98	0.315434	116	0.282315	366	0.636942	226	0.580782	271	0.871243	210	0.528012	161	0.434986
7	4074125..4120728	9430041J12Rik	4.04286	6.6942e-08	10	31.8	10	0.0581189	8	0	10	0.0148667	8	0.0366587	14	0.0472059	37	0.13006	21	0.0901233	32	0.199953	29	0.104245	40	0.0371246
7	4119408..4136708	Ttyh1	6.34286	1.56551e-15	101.8	494.2	94	0.656668	137	0.66378	94	0.459272	85	0.487597	99	0.506359	400	2.41352	249	1.63182	808	6.45162	473	3.11602	541	3.8707
7	4518305..4524229	Tnni3	2.50594	0.00827075	7.4	14.6	6	0.0514046	8	0.116178	10	0.0986191	2	0.0243177	11	0.125257	12	0.150982	23	0.286962	9	0.159168	19	0.184403	10	0.14776
7	4539765..4547541	Syt5	3.08174	7.48906e-10	40.2	97.6	42	0.82432	39	0.637789	38	0.598386	38	0.611284	44	0.723823	83	1.17785	101	1.94847	94	1.90856	120	1.9181	90	1.30214
7	4548612..4604041	Ptprh	5.29058	2.80681e-05	1189.2	4752	994	10.1691	1118	8.48144	1141	8.09529	1038	8.9144	1655	10.4403	5750	40.0757	326	2.54503	4881	48.2442	3998	29.1882	8805	77.4997
7	4751792..4753094	Cox6b2	4.08376	5.05531e-09	21.8	70.8	23	0.765687	21	0.68499	26	0.734481	19	0.72444	20	0.583044	44	1.32526	112	3.33936	72	2.61782	82	2.14589	44	1.46729
7	4753226..4771302	Fam71e2	11.4026	3.34387e-05	2.4	24	3	0	0	0	2	0	3	0.0182826	4	0	7	0.016216	76	0.305637	16	0.0398887	15	0.0346595	6	0
7	4772373..4782857	Il11	30.5611	1.1424e-15	43.6	1092.6	44	0.237184	54	0.178684	52	0.0808951	37	0.0498682	31	0.107027	370	5.5289	3068	55.4879	1126	23.474	744	11.6282	155	2.70186
7	4925785..4944826	Ssc5d	2.06919	7.07601e-07	470.4	765.4	447	4.62081	580	4.57766	577	4.60979	351	3.41007	397	3.15265	820	6.95078	955	8.92087	710	7.46389	679	6.14354	663	6.17629
7	4940512..4964406	Sbk2	5.41362	0.00028	10	42.8	7	0.050547	15	0.126933	4	0.0129299	12	0.0956481	12	0.0684263	56	0.636272	46	0.485967	10	0.0521709	11	0.0453316	91	1.24308
7	6363280..6382605	Zfp78	2.15716	0.000170167	27.2	45.8	16	0.0845338	34	0.151249	31	0.0973063	22	0.0899775	33	0.163069	52	0.168481	51	0.196626	34	0.185405	50	0.151623	42	0.151868
7	6383295..6396915	Zfp28	2.11402	1.24092e-06	71.8	118.8	59	0.309022	83	0.321107	84	0.42522	60	0.362948	73	0.424097	127	0.625957	126	0.733657	104	0.670893	134	0.831411	103	0.66365
7	6730578..6967219	Usp29	2.09955	0.00164736	24	39.4	19	0.050692	32	0.0293762	22	0.0389008	22	0.0147573	25	0.0380063	33	0.0392675	43	0.0580479	29	0.0442712	55	0.0524558	37	0.0523069
7	11201406..11211327	Gm9689	5.01525	4.61147e-06	4.4	17.8	5	0	7	0	2	0	3	0	5	0	10	0	27	0	22	0	20	0	10	0
7	11478208..11479567	Gm45551	8.66164	5.20917e-17	9.8	67.6	7	0.399964	14	0.559585	7	0.306931	10	0.540597	11	0.464089	43	2.0618	113	6.0072	64	3.77429	61	3.07454	57	3.06582
7	12927416..12931072	Rnf225	2.80177	0.0329751	23	47.4	16	0.196445	31	0.283653	32	0.28894	13	0.0929314	23	0.239338	13	0.164853	11	0.106618	76	1.26723	95	1.24791	42	0.596045
7	14530652..14622479	Nlrp5-ps	2.91668	5.90508e-07	29.8	68.4	20	0.0244631	37	0.0460735	41	0.0375458	20	0.034718	31	0.059609	91	0.102645	83	0.125183	47	0.0631226	81	0.0658172	40	0.0937578
7	15971883..15984654	Gm45281	2.90924	0.00951757	5.4	12.2	4	0.0770695	11	0.290304	5	0.0591428	1	0.0729178	6	0.125196	16	0.452727	7	0.0717056	8	0	11	0.27647	19	0.147689
7	16129826..16161063	Slc8a2	2.26107	2.35148e-06	181.6	318.2	184	1.68314	228	1.51856	222	1.43858	125	0.934501	149	1.05602	349	2.51197	256	2.02548	301	2.80866	317	2.39527	368	3.14815
7	16175090..16186504	Meis3	2.40017	1.87646e-08	87.8	167.6	86	1.2199	89	0.981963	89	0.923321	73	1.04351	102	1.07228	182	2.04743	227	2.73643	144	1.9835	154	1.79841	131	1.82533
7	16234585..16244154	C5ar2	2.29596	0.0151313	8.8	16.2	10	0.134011	11	0.112176	7	0.0799864	9	0.0986162	7	0.0483768	11	0.0749732	28	0.346346	17	0.122948	11	0.120184	14	0.142671
7	16246743..16259540	C5ar1	3.64152	2.48418e-05	90.8	265.8	77	1.3617	122	1.63203	101	1.29829	66	0.839378	88	1.03898	144	1.92184	676	9.77072	221	3.49232	185	2.46091	103	1.32449
7	16648949..16657476	Ceacam-ps1	14.7254	0.0061498	0.2	3.8	1	0.0497409	0	0	0	0	0	0	0	0	0	0	4	0.0462791	8	0	6	0.0892174	1	0
7	16906490..16910905	Ptgir	3.76667	1.41194e-09	42.4	127.4	40	0.620255	40	0.455291	41	0.451571	41	0.586842	50	0.60713	84	1.01432	217	3.063	139	2.11752	111	1.49762	86	1.23431
7	16959679..16964607	Pnmal1	2.20209	3.0418e-05	40.4	70	33	0.427821	59	0.576235	35	0.348205	40	0.453838	35	0.368548	76	0.794194	69	0.832276	78	1.00356	68	0.744104	59	0.70804
7	16983086..16988152	Gm42372	3.06505	0.00013593	12.8	31.2	6	0.0523227	11	0.0867186	15	0.120457	22	0.217818	10	0.084996	25	0.219541	35	0.340768	29	0.313221	44	0.412932	23	0.230613
7	17287678..17371627	Gm45035	3.27661	0.029702	2	5.4	1	0	3	0	0	0	3	0	3	0	5	0	6	0	4	0	7	0	5	0
7	18871331..18890459	Pglyrp1	3.37549	0.000176012	880.6	2270.8	827	36.7823	1068	34.9076	1059	35.2282	729	29.6485	720	23.8617	3133	119.219	396	15.4667	2532	118.083	1543	59.2483	3750	160.013
7	18925888..18965319	Nova2	2.17845	1.19034e-06	149.4	258.8	149	0.525678	147	0.410336	163	0.422844	127	0.401483	161	0.43726	245	0.605902	384	1.18443	215	0.856339	233	0.721359	217	0.703939
7	19076227..19082776	Dmwd	2.15317	9.16619e-08	220	375.8	208	3.50588	267	3.40695	220	2.72223	211	3.43478	194	2.59483	406	5.46633	450	6.79397	342	6.16645	346	4.96738	335	5.20771
7	19344778..19356524	Ercc1	3.5576	1.34342e-10	218.6	609	201	2.4032	311	2.99176	221	2.01424	173	1.95123	187	1.8412	929	12.1003	393	4.56703	665	10.0799	379	4.41748	679	9.86378
7	19404776..19422841	Ckm	3.13305	0.0451792	686.8	1685.8	787	14.1251	1088	14.4946	522	7.16584	553	9.36872	484	6.99311	2333	34.8885	1827	30.6027	193	3.56958	124	1.86098	3952	67.6004
7	19417466..19421417	A930016O22Rik	2.80513	0.0457434	3	6.8	2	0.0414249	3	0.0468114	1	0.0158946	4	0.0783866	5	0.0841162	5	0.0869075	10	0.192709	4	0.0855113	4	0.0743014	11	0.218303
7	19463331..19496762	Exoc3l2	2.4444	1.32513e-08	93.2	179	92	1.04305	108	0.885252	111	0.851091	66	0.52466	89	0.707782	196	1.39606	219	1.83035	148	1.30822	149	1.1012	183	1.63193
7	19671579..19677941	Apoc2	3.21913	1.32897e-05	19.6	49.6	18	1.10874	23	0.982676	18	0.800792	19	1.11072	20	0.953524	32	1.42302	53	2.79132	85	5.04864	49	2.80755	29	1.74974
7	19808462..19822770	Bcl3	4.05781	3.87938e-24	606.6	1940	572	8.01249	647	6.53658	613	6.18163	531	6.77007	670	6.82119	2467	28.0284	1632	19.0557	2005	25.1414	1816	16.0047	1780	18.5977
7	19852003..19858350	Gm19345	3.90306	0.000388234	4.8	15.2	2	0.0533976	7	0.201137	3	0.0409771	4	0.101042	8	0.0867422	15	0.179241	32	0.248406	7	0.165339	12	0.335217	10	0.204652
7	19852097..19861299	Ceacam16	3.14449	0.000386835	10.6	25.8	5	0.0324305	8	0.073295	13	0.124435	12	0.122734	15	0.0526819	18	0.0544301	16	0.0905201	33	0.43514	41	0.378096	21	0.217514
7	19868121..19871438	Gm44659	4.01751	0.0211796	1.6	5.4	1	0.121614	3	0.0916187	1	0.0933263	2	0	1	0	6	0	5	0.339451	11	0.376564	4	0.109066	1	0
7	19875742..19887965	Ceacam19	4.57886	0.0499092	1.4	5.6	1	0.0157762	3	0.0356552	1	0	2	0.0298527	0	0	2	0.0132391	18	0.205495	1	0	3	0.0424453	4	0.015116
7	19903578..19921160	Pvr	3.28145	1.21428e-14	332.4	853.4	319	1.98055	370	1.56592	368	1.78321	279	1.68833	326	1.55291	735	3.88358	866	4.5794	1001	7.26593	1035	5.90894	630	3.97384
7	19937305..19950756	Igsf23	3.296	0.00151716	76.4	191.8	103	2.10877	96	1.55335	83	1.22269	46	0.931079	54	0.875433	173	2.87075	37	0.566801	284	5.73149	141	2.14335	324	5.99422
7	19965412..19991104	Ceacam20	2.51247	0.0297396	1400.2	2708.2	1123	18.103	1354	16.2107	1365	16.6114	1378	19.9593	1781	19.3714	4265	49.5503	216	2.06695	2852	43.1299	1878	18.952	4330	55.4668
7	19991465..20073306	Nlrp9b	3.02361	0.00606856	411	949	251	1.21026	324	1.1692	336	1.36581	372	1.84558	772	2.5674	1523	4.91088	98	0.304691	806	3.14491	863	2.78371	1455	5.26604
7	22069057..22097907	Vmn1r139	3.79504	0.000208967	12	36	6	0	6	0	14	0	14	0	20	0	66	0	13	0.0372047	23	0	36	0	42	0
7	23984065..23985048	Vmn1r181	24.8162	0.0179914	0	2.6	0	0	0	0	0	0	0	0	0	0	0	0	4	0.100271	2	0.111234	7	0.241631	0	0
7	24349196..24355109	Lypd5	32.4832	1.74146e-05	0.2	8.6	0	0	0	0	0	0	1	0	0	0	14	0.278228	6	0.132202	8	0.195542	0	0	15	0.340364
7	24462484..24475968	Plaur	8.52757	7.96418e-34	153.2	1027	122	1.39803	155	1.37376	134	1.13504	147	1.26521	208	1.74442	749	8.26342	1428	12.1967	1248	17.1689	884	9.0127	826	11.5704
7	24482023..24504539	Cadm4	2.58476	5.42592e-11	93.6	190.2	83	1.37406	113	1.75606	94	1.56284	81	1.53218	97	1.31534	209	3.74752	213	3.97225	162	3.57082	177	3.45479	190	3.92616
7	24636550..24641118	Lypd3	14.5139	0.00299717	2	27	5	0.128621	2	0.0484485	0	0	1	0.030423	2	0	32	0.80952	83	2.30363	0	0	0	0	20	0.523763
7	24818795..24840275	Gm5893	3.58368	0.0494786	1.4	4.2	3	0	1	0	1	0	1	0	1	0	2	0	2	0	5	0	8	0	4	0
7	25087344..25179726	Pou2f2	2.64978	6.0966e-05	183.4	383.8	145	0.540338	196	0.455526	179	0.389971	178	0.578176	219	0.465001	271	0.653171	518	1.53213	503	1.83243	495	1.41338	132	0.375968
7	25306106..25316195	Tmem145	3.43875	0.0301426	1.8	5.2	4	0.0890409	2	0.0335397	2	0.0341648	1	0	0	0	5	0.0560411	8	0.165688	7	0.160827	3	0.0399269	3	0.0426574
7	25367620..25369724	Cnfn	16.1759	0.000676762	1.8	26	2	0.147493	4	0.22223	1	0	1	0	1	0	27	1.48528	84	5.28328	0	0	1	0	18	1.20123
7	25379527..25398710	Lipe	2.42472	1.04914e-07	290.8	559	217	1.51342	305	1.58127	301	1.54161	289	1.74725	342	1.7268	481	2.57787	881	5.05404	549	3.64476	497	2.59335	387	2.38229
7	25400053..25412886	Cxcl17	66.1237	2.05033e-08	0	7.2	0	0	0	0	0	0	0	0	0	0	11	0.46777	8	0.388963	6	0.28766	4	0.124975	7	0.467326
7	25687002..25705077	Tgfb1	2.08139	2.06754e-05	516	855.8	529	8.4511	626	7.55493	537	6.42556	391	5.58235	497	5.53567	831	10.1314	1284	16.4686	952	14.2295	676	8.27766	536	7.33249
7	25757273..25788705	Axl	2.0588	1.75095e-05	2015.2	3312	1950	19.0793	2532	18.4371	2134	15.466	1634	13.9548	1826	12.9468	3148	24.295	5428	43.2072	3010	28.1085	2742	20.7388	2232	19.2399
7	25897620..25926624	Cyp2b10	6.55941	0.0168849	2.8	16	3	0.075318	3	0.0567411	2	0.0385324	4	0.0950141	2	0.0407836	28	0.526712	32	0.420456	0	0	0	0	20	0.264609
7	26757142..26772630	Cyp2b19	28.5071	0.00175213	0.2	7.8	0	0	0	0	1	0	0	0	0	0	11	0.0960589	22	0.189335	0	0	0	0	6	0.0487455
7	27258433..27282144	Numbl	2.37962	3.67026e-09	331.6	619.8	266	1.47339	401	1.64886	366	1.42625	264	1.31304	361	1.52943	608	2.60628	854	4.10686	623	3.43268	555	2.47277	459	2.26112
7	28267881..28269272	Eid2	2.62591	7.11258e-10	48.8	100.6	40	1.52367	53	1.34874	56	1.49081	42	1.44159	53	1.42321	104	3.06873	117	3.86304	88	3.06661	104	3.17703	90	2.91983
7	28284652..28291186	Selenov	7.8053	0.0113534	0.4	3.2	1	0.0365178	0	0	0	0	0	0	1	0	2	0	5	0.0679524	4	0	1	0	4	0.104969
7	28359604..28372599	Plekhg2	2.3065	3.8882e-09	592	1071.6	576	4.07996	742	3.91994	593	3.18482	444	2.82685	605	3.28851	1027	5.62345	1268	7.5049	1156	7.94701	1012	5.68088	895	5.42657
7	28376784..28380253	Zfp36	3.54087	1.08765e-15	451.8	1247.4	393	5.92889	442	4.93854	440	5.07749	475	6.62152	509	6.15604	1187	14.9391	1004	14.0181	1391	21.5439	1191	16.0474	1464	21.2005
7	28607634..28631332	Acp7	29.5172	0.00089597	0.2	8.4	0	0	0	0	0	0	1	0	0	0	9	0.079743	28	0.353645	0	0	1	0	4	0.0910484
7	28716804..28738144	Fbxo17	2.57259	7.30801e-08	36.4	74	31	0.25482	43	0.159975	40	0.228139	27	0.200911	41	0.189725	92	0.659341	93	0.671741	65	0.350675	59	0.514188	61	0.427275
7	28863853..28866284	Lgals7	62.1716	2.75524e-08	1.6	89.2	2	0.114399	2	0.0861829	2	0.0877891	0	0	2	0.046459	61	2.92804	318	16.5509	9	0.413259	5	0.256488	53	2.90471
7	29003344..29125179	Ryr1	6.19078	0.00570129	146	714.6	193	0.473112	307	0.585841	63	0.0855495	77	0.159499	90	0.161219	879	1.88473	1117	2.717	29	0.0449021	30	0.0292618	1518	3.74114
7	29134851..29153961	Rasgrp4	2.4369	0.000140896	70.2	136.4	43	0.299993	78	0.339002	87	0.377294	65	0.386328	78	0.365495	156	0.776226	245	1.41883	125	0.834283	70	0.396087	86	0.518989
7	29158829..29170411	Spred3	4.97233	5.42747e-15	63.8	249.6	53	0.358154	63	0.308362	84	0.373005	56	0.322724	63	0.290903	160	0.851576	399	2.4992	214	1.40823	304	1.7513	171	1.04584
7	29697219..29727032	Catsperg2	2.48369	0.038093	6	12	1	0	5	0.0227287	4	0.0115762	13	0.0499534	7	0.0122525	11	0.0379772	15	0.049123	8	0.0389241	15	0.0541142	11	0.0578151
7	30291728..30308367	Clip3	2.17255	1.1943e-08	286.6	490.8	286	3.59781	328	3.08603	297	2.70924	237	2.69005	285	2.77996	529	5.17902	523	5.66677	479	5.92473	485	4.7855	438	4.71253
7	30413760..30417585	Tyrobp	2.21151	0.000952705	103.4	184.6	86	6.59817	110	5.86909	121	6.83255	118	8.27349	82	4.64896	171	10.0734	319	20.044	219	16.0818	123	7.27196	91	6.01738
7	30434982..30445535	Aplp1	2.42665	2.54561e-07	287.6	540.4	266	4.60466	337	4.39576	351	4.6665	239	3.84113	245	3.38316	560	8.05275	386	5.93572	713	12.5526	483	7.26612	560	9.00917
7	30729775..30743681	Gapdhs	2.57621	0.0308111	17.2	32.6	10	0.0658681	24	0.024811	21	0.0758203	7	0	24	0	25	0.082913	9	0.0306419	55	0.0339921	20	0.0886079	54	0
7	30751471..30756134	Sbsn	3.1235	0.0131701	18.4	48.6	19	0.204782	16	0.176312	16	0.179598	23	0.304465	18	0.201972	52	0.638296	132	1.74198	14	0.21136	11	0.144298	34	0.448485
7	30763756..30781063	Dmkn	6.67104	1.8359e-10	16	86	12	0.266087	13	0.218681	25	0.408388	12	0.228866	18	0.294714	81	1.52247	191	3.82605	56	1.22337	43	0.867754	59	1.29794
7	30787896..30791097	Krtdap	75.2196	4.79175e-06	0.4	34	0	0	0	0	1	0.0599267	1	0.0738843	0	0	28	1.63831	119	7.70154	4	0.322399	0	0	19	1.19717
7	30865402..30880342	Cd22	2.49131	0.00130749	208.8	405.4	147	1.26197	214	1.21216	175	1.10563	221	1.70143	287	1.8621	239	1.51793	397	2.82772	582	4.67819	661	4.53648	148	1.04794
7	30942368..30944032	Hamp	7.27198	0.000924905	1.2	7.4	1	0.129326	0	0	3	0.297734	0	0	2	0.210085	5	0.542642	6	0.601628	7	0.800887	17	1.73974	2	0.247829
7	31032722..31042481	Fxyd5	2.74386	1.24809e-08	169.2	370.6	157	1.64435	196	1.52465	166	1.34922	152	1.51986	175	1.34586	316	2.51567	635	5.88424	337	3.36823	285	2.38218	280	2.41178
7	31042513..31051467	Fxyd7	2.12582	0.000344539	29.8	50	21	1.07119	31	1.09519	29	1.23304	31	1.01348	37	0.932197	52	1.99047	61	2.56278	34	2.05326	61	2.88199	42	1.39292
7	31059342..31070935	Lgi4	4.35758	2.43648e-26	143.4	491.2	132	1.24925	167	1.15027	155	1.15396	127	1.02874	136	0.920727	488	3.88278	567	4.64923	425	4.28601	505	4.21171	471	4.001
7	31116524..31127003	Scn1b	2.23718	2.72356e-07	198.8	355.6	207	5.02001	205	3.58846	196	3.50212	180	3.93999	206	3.70672	355	6.67808	512	10.7477	330	8.06631	284	5.7043	297	6.23106
7	31130127..31155896	Gramd1a	2.89672	7.3634e-14	508.6	1160.6	439	3.21847	550	2.98888	525	2.95915	442	2.94934	587	3.14847	1044	6.26809	1528	10.1511	1202	8.85832	1177	7.18876	852	5.7312
7	31149528..31152707	G630030J09Rik	2.92886	0.0211054	4.6	10.8	0	0	9	0.16839	1	0.0190587	7	0.140986	6	0.121033	8	0.166732	18	0.415926	12	0.3076	9	0.200457	7	0.166574
7	31155668..31170641	Gm10640	2.69265	0.0438944	4.6	10	2	0	5	0.0612196	6	0	4	0	6	0	6	0.034097	24	0	6	0	11	0.036439	3	0
7	34639014..34656732	Kctd15	2.16361	1.2461e-07	172.8	294.2	151	2.09281	232	2.23908	184	1.87594	133	1.63065	164	1.52843	327	3.17306	372	4.07431	260	3.41251	266	2.72857	246	2.91518
7	35186385..35201114	Slc7a10	2.97264	0.0015482	7.6	18.6	8	0.125589	7	0	4	0.0385507	9	0.0712943	10	0.14281	33	0.189706	25	0.233697	11	0.155549	11	0.0675787	13	0.0962671
7	36695438..36696359	Gm38285	2.90937	2.9239e-05	16.6	38	6	0.345058	24	1.0398	19	0.838519	21	1.14264	13	0.607242	44	2.12348	46	2.46132	25	1.48393	34	1.75358	41	2.25922
7	36698118..36773553	Tshz3	2.71704	3.16155e-13	783.2	1678	627	2.49764	797	2.37947	825	2.08821	694	2.27114	973	2.18653	1741	3.93097	2253	5.67841	1424	4.66425	1526	3.33812	1446	4.06924
7	40898328..40930594	Vstm2b	2.44345	0.0419437	4.6	9	5	0.0772098	4	0.0290832	4	0.0296252	3	0.0547879	7	0.031356	14	0.113388	4	0.0538771	9	0.139458	12	0.0865542	6	0.0554841
7	43351341..43359531	Siglecf	2.67288	0.00340958	9.4	19.6	7	0.0570149	16	0.17181	8	0.116675	10	0.16183	6	0.0771819	15	0.207332	12	0.176823	25	0.451157	29	0.494277	17	0.254935
7	43408204..43418358	Siglecg	2.28173	0.00540524	59.8	107	39	0.397182	54	0.390647	62	0.457194	61	0.574118	83	0.627283	85	0.722167	116	1.0265	138	1.44618	163	1.48417	33	0.264279
7	43463151..43472019	Vsig10l	2.21021	3.9407e-05	46	80	35	0.338312	46	0.323487	64	0.44934	39	0.307776	46	0.295924	87	0.611487	112	0.956404	74	0.72522	52	0.39676	75	0.685711
7	43492044..43505940	4931406B18Rik	21.1915	0.00899677	0	2.2	0	0	0	0	0	0	0	0	0	0	2	0.00789928	1	0	4	0.00971547	1	0	3	0.00901917
7	43511165..43518970	Gm2511	18.7474	0.000560523	0.2	4.8	0	0	0	0	1	0	0	0	0	0	7	0.0502219	1	0	8	0	1	0	7	0
7	43651070..43660161	Siglece	5.40845	1.90272e-09	20.4	88.2	15	0.28677	25	0.388872	27	0.396119	12	0.271322	23	0.3028	80	1.05887	187	3.62864	74	1.39112	62	0.951572	38	0.686925
7	43690418..43695536	Klk14	30.5969	7.90854e-05	0.4	13.6	0	0	0	0	0	0	1	0.0394708	1	0.0338847	13	0.455119	42	1.35851	1	0	1	0	11	0.439697
7	43712567..43727534	Klk13	23.097	0.000180402	1.6	34	1	0.023084	4	0.0521712	0	0	3	0.0436808	0	0	39	0.368061	104	1.18125	0	0	3	0.0207022	24	0.376006
7	43774604..43779263	Klk11	43.1549	0.00659624	0	4.8	0	0	0	0	0	0	0	0	0	0	1	0	18	0.369917	0	0	0	0	5	0.173159
7	43781035..43785410	Klk10	7.92284	0.0235786	3.2	21.8	4	0.115857	5	0.0872813	0	0	1	0.0365386	6	0.0627349	19	0.518533	71	2.1918	0	0	0	0	19	0.555044
7	43811294..43816359	Klk7	8.73919	0.0342706	0.6	5.4	2	0.0279809	0	0	0	0	0	0	1	0.0227269	6	0.0704432	18	0.442569	0	0	1	0	2	0.02681
7	43824499..43832030	Klk6	58.5099	0.000806314	0	6.8	0	0	0	0	0	0	0	0	0	0	10	0.235276	22	0.684734	0	0	1	0.0314295	1	0.033579
7	44501699..44524656	Mybpc2	7.52152	5.40319e-06	79.4	476.2	116	1.5565	152	1.5819	27	0.169026	54	0.597397	48	0.44129	523	6.14894	668	8.85298	102	1.15183	136	1.3564	952	12.8455
7	44525993..44532071	Spib	2.16055	0.00187436	208	352.6	171	2.56984	240	2.86919	185	2.42609	225	3.53341	219	2.74803	288	3.87872	282	4.30034	463	7.95721	570	8.4229	160	2.48002
7	44572380..44586862	Napsa	2.09919	0.01542	82.4	137.2	60	0.757483	85	0.946084	66	0.688369	91	1.33906	110	1.2305	80	0.76949	206	2.24412	157	1.97512	194	1.71619	49	0.51569
7	44579968..44590624	Gm15396	2.38788	0.0171988	7.2	13.4	2	0	12	0	5	0	6	0	11	0.118643	12	0	13	0.0906033	9	0	21	0.0436666	12	0.0466529
7	44812256..44816658	Atf5	2.01118	5.23335e-06	443	706	437	11.3604	549	10.4625	458	8.8608	385	9.23806	386	7.97386	676	14.2666	934	21.8572	595	15.4324	746	16.5588	579	13.1027
7	44816387..44840809	Il4i1	2.65907	1.66627e-05	154.6	322	135	0.961707	178	1.02802	118	0.57844	141	1.00827	201	1.03446	253	1.85403	301	2.30948	455	4.46671	443	3.47323	158	1.04598
7	44959372..44974851	Cpt1c	2.64767	3.82942e-11	109.4	226.4	87	0.605446	126	0.684174	119	0.646107	86	0.590732	129	0.660804	213	1.24638	297	1.81315	208	1.58177	205	1.2726	209	1.26899
7	45183624..45204892	Ccdc155	7.84533	0.000823553	0.6	4.4	0	0	2	0	0	0	0	0	1	0	3	0.0188146	5	0.0417196	3	0.0231405	6	0.0402139	5	0.021482
7	45233632..45239115	Cd37	2.0206	0.00941196	197.4	315.8	165	2.28837	174	1.81469	190	2.03336	207	2.63514	251	2.86138	202	2.26147	411	5.00058	408	5.625	441	5.34666	117	1.47135
7	45405653..45409763	Kcna7	5.96243	0.0202959	2.6	13.4	5	0.121503	1	0.0183069	1	0.0186481	3	0.0689745	3	0.0592129	24	0.469029	16	0.339139	0	0	1	0.0217933	26	0.605376
7	45522916..45526268	Ppp1r15a	2.95339	4.14921e-10	184	422.8	157	2.72612	182	2.39375	162	2.18899	171	2.85256	248	3.5633	306	4.52996	437	7.13882	514	9.4473	464	7.31832	393	6.60793
7	45526330..45554229	Plekha4	2.29686	9.29742e-08	102.2	185.8	91	0.873811	101	0.705991	87	0.437321	101	0.83872	131	0.915454	200	1.32842	205	1.40212	165	1.37243	192	1.61273	167	1.37114
7	45627488..45639093	Rasip1	3.05187	3.53913e-13	187.4	454.8	168	2.30178	206	1.92119	184	1.6393	169	2.16212	210	2.28653	430	4.51637	676	8.08872	401	5.67441	436	5.2127	331	3.87146
7	45630664..45633077	Gm45437	7.6841	1.63795e-06	1.6	10.4	1	0.0530238	1	0	2	0.0813805	1	0.0501674	3	0.129202	8	0.311476	19	0.690669	9	0.383091	6	0.190212	10	0.355635
7	45639977..45646521	Mamstr	5.66608	1.95089e-20	23.4	103.8	17	0.163083	18	0.114669	34	0.241956	23	0.164585	25	0.194276	90	0.638664	119	0.789012	102	0.875277	110	0.770285	98	0.864633
7	45648591..45666394	Fut2	6.67711	5.61148e-06	1356.6	6945.4	1079	12.4565	1492	12.7349	1619	13.3961	1185	12.2256	1408	10.6488	12314	128.282	377	3.6919	5795	72.0696	4270	38.8583	11971	134.881
7	45677686..45694402	Sec1	9.01645	7.38699e-07	8	55.4	5	0.0644014	13	0.0485171	8	0.0329476	7	0.101554	7	0.0697449	83	0.846697	9	0.0998653	54	0.731174	22	0.211774	109	0.802184
7	45684022..45694556	Ntn5	3.40531	0.00155764	11.4	29.4	4	0.0717832	21	0.198287	17	0.220344	6	0.090555	9	0.136044	44	0.562232	7	0.133574	26	0.419839	38	0.38626	32	0.504382
7	45918023..45921404	Emp3	2.00861	4.98342e-05	173.8	276.4	133	5.74301	218	7.45953	202	6.68673	178	7.49467	138	4.8657	289	10.3867	387	15.6154	274	12.6726	197	7.63688	235	9.39252
7	46396497..46438704	Kcnc1	2.14974	4.67933e-06	54.2	91.2	42	0.140156	58	0.190057	68	0.184995	48	0.13791	55	0.145714	84	0.235233	110	0.297315	92	0.358753	95	0.246362	75	0.241724
7	46644641..46672537	Tph1	2.51379	2.95526e-06	525.2	1052	469	3.1615	657	3.3849	565	2.68324	442	2.89365	493	2.37946	1109	5.15474	1568	7.32968	1417	8.17539	556	2.47318	610	3.26792
7	46711998..46715700	Saa3	2895.85	1.9344e-21	2	5233.2	2	0.0406937	2	0.0306568	2	0.0312281	2	0.0192507	2	0.0330526	472	7.75191	21480	396.599	1147	23.0165	2533	43.2282	534	9.76719
7	46727998..46732603	Saa4	7.58822	0.0263166	0.4	3	0	0	1	0	0	0	0	0	1	0.0205671	1	0.0212496	5	0.0942378	1	0.0261353	0	0	8	0.121311
7	46740497..46742980	Saa1	4.38131	0.000213267	2537.4	8433.8	1992	168.91	2854	183.2	2743	178.663	2585	206.766	2513	171.421	10878	766.16	580	45.5261	7829	681.17	7128	531.437	15754	1260.78
7	46751790..46754313	Saa2	5.46355	3.15915e-05	40.2	164.4	25	2.03312	42	2.57319	42	2.05948	39	2.92387	53	3.30272	187	12.4891	19	1.36197	150	12.2549	114	7.65806	352	26.1038
7	47426328..47452139	Mrgpra2a	44.3665	7.56981e-05	0.6	25.2	1	0	0	0	1	0	1	0	0	0	2	0	9	0	107	0.353079	3	0	5	0
7	47463806..47528862	Mrgpra2b	23.083	3.14584e-10	3.8	73.6	1	0	7	0	1	0	4	0	6	0.0322845	44	0.200135	223	0.92454	23	0	34	0.178234	44	0.152339
7	48724380..48726822	Gm45086	9.45339	0.00269088	0.4	3.8	0	0	1	0	0	0	0	0	1	0	4	0.096313	0	0	3	0	8	0.411713	4	0
7	48830398..48848033	Csrp3	5.24878	0.00920104	1.8	8	1	0	2	0	2	0.0304682	3	0	1	0	5	0.0333183	19	0.258581	3	0	1	0	12	0.171189
7	49910146..49963856	Slc6a5	8.49078	1.69449e-05	2	13.8	2	0.00736136	6	0.0332743	2	0	0	0	0	0	16	0.0370651	4	0.013698	23	0.0531849	18	0.0594164	8	0.0141066
7	49974864..50866608	Nell1	2.28702	2.80229e-06	94.2	169.4	90	0.0583401	116	0.153828	82	0.095136	84	0.0965953	99	0.0710782	140	0.183592	206	0.203549	136	0.195696	209	0.215823	156	0.146734
7	51622006..51671119	Slc17a6	7.05256	0.00174255	1	6.2	0	0	3	0.0147975	1	0.00753663	1	0	0	0	5	0.0164833	10	0.0822377	2	0.0202731	12	0.0616541	2	0.0188201
7	56716465..57387188	Gabrg3	2.88331	6.36628e-10	177	397.2	117	0.0710894	199	0.06025	183	0.0511441	159	0.0630561	227	0.0360881	343	0.152871	507	0.0744095	284	0.105474	510	0.155402	342	0.136229
7	57419692..57828802	Gabrb3	2.2212	2.24459e-08	148.6	259	122	0.26747	151	0.23203	162	0.161716	141	0.184044	167	0.190914	289	0.278869	242	0.331806	255	0.451738	286	0.341636	223	0.264043
7	62337794..62423245	Gm45009	2.28102	0.0257892	5.8	10.6	5	0	5	0	4	0	6	0	9	0	12	0	14	0	6	0	11	0	10	0
7	62461871..62464510	Peg12	2.46129	0.00843386	13.8	27.6	13	0.261102	18	0.242096	15	0.231195	15	0.285042	8	0.130508	25	0.42137	59	1.08384	14	0.26949	20	0.324224	20	0.365642
7	63098692..63212569	Chrna7	2.20182	0.000669949	40.2	69.6	39	0.1177	38	0.0886698	35	0.0722579	42	0.0890876	47	0.124279	86	0.227175	43	0.164262	58	0.230814	72	0.126667	89	0.236827
7	63916857..63920539	E030018B13Rik	2.07422	0.0276201	14	22.2	4	0.156721	14	0.472265	16	0.641423	9	0.444835	27	1.01834	18	0.569907	21	0.874879	25	0.862696	28	0.937003	19	0.750813
7	64001885..64020959	Gm45055	2.86334	0.00315734	12	26.8	4	0	16	0	18	0.113028	9	0	13	0.059816	19	0	44	0.0685187	39	0.15202	23	0.132091	9	0.0705625
7	64501706..64753878	Apba2	2.12164	9.59017e-07	117.4	195.6	95	0.374384	118	0.323828	130	0.414989	116	0.341097	128	0.349135	198	0.744713	223	0.593447	151	0.65833	206	0.770994	200	0.903436
7	65582070..65618884	BC046251	5.92871	0.0385604	0.4	2.4	0	0	1	0	1	0	0	0	0	0	4	0	2	0	0	0	5	0.0390525	1	0
7	66109515..66173121	Gm26827	61.2178	0.023524	0	7.2	0	0	0	0	0	0	0	0	0	0	0	0	36	0	0	0	0	0	0	0
7	66109515..66173798	Chsy1	2.47096	1.45229e-10	582.4	1138.6	476	2.84419	667	3.07054	599	2.61135	519	2.78708	651	2.10387	1189	5.15718	1514	8.67116	1151	6.39533	1061	4.77123	778	4.08776
7	66390890..66427517	Aldh1a3	11.8195	3.13325e-16	540.8	4920.8	576	5.12208	778	5.16518	542	3.43712	362	2.52087	446	2.14545	7033	53.2764	955	7.61853	5648	50.4719	4549	30.3321	6419	59.7401
7	66743504..66823691	Cers3	3.85419	1.23277e-06	13.6	41.8	14	0.0814248	25	0.171757	11	0.024994	6	0.0616308	12	0.0925898	46	0.286987	70	0.393941	23	0.151273	37	0.204466	33	0.280863
7	68273839..68363092	Fam169b	2.0644	0.0297105	188.4	304.8	116	0.224093	161	0.246739	211	0.304251	165	0.277258	289	0.308025	176	0.245918	501	0.769833	415	0.800626	353	0.525617	79	0.115616
7	70574834..70585751	Gm44812	9.92238	0.00154988	1	8.4	1	0.00991285	0	0	1	0	2	0.0187577	1	0.0080515	4	0.0332747	0	0	8	0.0716191	8	0.0444503	22	0.170965
7	71961173..72027317	1700011C11Rik	15.464	0.0398528	0	1.6	0	0	0	0	0	0	0	0	0	0	1	0	4	0	1	0	1	0	1	0
7	73375509..73419899	Rgma	2.38981	5.64539e-11	664	1239.8	571	5.34013	716	5.27625	731	4.69874	573	4.57631	729	4.72346	1377	10.4643	1214	9.70281	1091	10.9945	1227	8.62547	1290	11.3852
7	73422250..73423902	Gm44645	2.66143	0.000114904	18.6	39.2	11	0.352851	15	0.362484	16	0.393856	26	0.789083	25	0.651353	42	1.13059	44	1.31317	27	0.893912	34	0.978099	49	1.50602
7	74275419..74554780	Slco3a1	2.33449	3.20182e-10	1902.6	3501.6	1531	2.24635	2064	2.2014	2225	2.00234	1597	1.88853	2096	1.7229	3966	3.35536	4552	4.55261	2840	3.62308	3343	2.95733	2807	2.71591
7	75114894..75309262	Sv2b	4.6652	1.1779e-23	84	311.6	84	0.202454	81	0.142987	84	0.169927	83	0.215491	88	0.1593	285	0.350409	411	0.618066	313	0.587693	280	0.312064	269	0.357653
7	75308696..75331419	1500012K07Rik	5.02713	0.0101941	1.2	5.2	1	0	1	0	1	0	2	0	1	0	1	0.0169189	11	0.018758	6	0.0208088	2	0	6	0
7	75455534..75754609	Akap13	2.02606	0.000305395	12882.8	20062.2	10315	18.5442	14083	19.4723	13844	17.4264	10703	17.3506	15469	18.5579	25704	34.6127	10523	14.0313	19041	31.6168	18206	22.1046	26837	41.1239
7	79720218..79732903	Plin1	2.66247	0.0483865	28.6	63.6	14	0.136865	28	0.197624	27	0.201307	31	0.334522	43	0.333497	140	1.21555	114	0.870154	37	0.400242	10	0.0716004	17	0.17485
7	80349097..80371375	Man2a2	2.22111	1.01941e-08	1377.8	2407.4	1301	6.41919	1654	6.0633	1517	5.70697	1142	5.26133	1275	4.95086	2375	9.57473	2908	12.8295	2620	12.9219	2030	8.48089	2104	9.46961
7	80377756..80387946	Fes	2.45283	1.8544e-11	302.6	584.8	257	2.30947	355	2.39328	309	2.12513	275	2.44213	317	2.32568	653	4.6917	676	5.37671	530	4.70262	520	4.05802	545	4.66597
7	81057600..81105612	Alpk3	3.91697	0.00136308	19	58.8	8	0.0164543	30	0.0867712	9	0.00631346	24	0.0934072	24	0.0735054	64	0.241642	96	0.466927	18	0.0254743	17	0.0664043	99	0.504503
7	81347026..81455465	Cpeb1	2.47745	1.44914e-09	258.4	504	217	0.834822	263	0.733737	272	0.562985	210	0.562469	330	0.667793	489	1.33745	661	1.82411	457	1.33163	558	1.64484	355	1.24831
7	81460399..81493925	Ap3b2	2.43062	3.13867e-06	67.8	130.2	66	0.505551	58	0.311035	71	0.400889	77	0.486289	67	0.410623	109	0.601019	132	0.893694	115	0.782688	172	1.06546	123	0.766959
7	81881251..81934473	Hdgfrp3	2.03732	6.88717e-07	465.8	748.8	360	1.16846	468	1.16395	493	1.24514	463	1.47228	545	1.35387	764	1.96575	901	2.5504	729	2.49202	786	2.31929	564	1.73506
7	81966672..81992292	Bnc1	49.7147	2.13574e-10	0.4	21.4	0	0	0	0	2	0.0175162	0	0	0	0	17	0.0670418	54	0.403502	5	0.0353383	21	0.0921171	10	0.0765465
7	82173840..82307419	Sh3gl3	2.06936	7.90728e-07	192.8	318.6	169	0.466521	208	0.434696	200	0.499325	183	0.615623	204	0.408837	436	1.05086	366	0.559699	263	0.861647	288	0.748691	240	1.10573
7	83584927..83625614	Tmc3	2.26692	9.21714e-06	106	185.8	77	0.399426	137	0.531017	122	0.482315	83	0.394582	111	0.415074	174	0.759109	189	0.765114	139	0.691138	271	1.14312	156	0.737283
7	83932857..84086502	Cemip	250.618	5.99679e-40	103	20853.8	89	0.108371	133	0.140424	101	0.0931431	79	0.0779252	113	0.0985848	7826	6.21323	55158	39.5047	18581	19.6547	18384	20.7519	4320	4.68509
7	84226829..84232919	Gm44827	6.65224	0.0302563	0.6	3.8	0	0	1	0.0179209	2	0.0182549	0	0	0	0	2	0.0199626	13	0	1	0	1	0	2	0
7	84246278..84410176	Arnt2	2.89034	2.32727e-08	79.4	184	64	0.186194	71	0.197417	80	0.216972	83	0.30013	99	0.224047	180	0.462964	303	0.699356	139	0.35588	173	0.377257	125	0.376627
7	87584168..88134907	Grm5	2.06166	0.0131938	11.2	18.2	9	0	12	0	11	0	13	0	11	0	14	0.0043424	20	0.00481443	17	0	21	0	19	0
7	88278787..88283529	Gm26522	2.83717	0.00170009	17.2	39.2	17	0.545583	25	0.642215	19	0.49718	7	0.193572	18	0.49853	38	1.00153	86	2.56978	23	0.739082	31	0.856258	18	0.522752
7	89980723..90049069	E230029C05Rik	2.12314	5.01672e-05	183.6	305	132	0.141996	190	0.142632	177	0.14529	191	0.179129	228	0.221056	258	0.238322	340	0.385332	441	0.622872	246	0.254691	240	0.238095
7	90887072..90940052	Gm45159	2.92587	0.000105517	12.6	29.4	15	0.0273091	15	0.0174083	14	0.022569	5	0.00993769	14	0.020475	29	0.0458346	47	0.0840434	33	0.0650457	21	0.0320272	17	0.0322047
7	91048999..91053335	Gm45179	11.9777	0.000215614	0.4	5	1	0.0122259	1	0.00921046	0	0	0	0	0	0	6	0.0615586	6	0.0682501	5	0.0630934	6	0.0657868	2	0.0234286
7	91090706..92449247	Dlg2_2	2.31071	8.56947e-09	681.6	1241	597	0.421366	728	0.287206	675	0.298717	664	0.307543	744	0.264018	1209	0.515249	1379	0.537654	995	0.526024	1538	0.777373	1084	0.546001
7	97081586..97308946	Gab2	2.17786	6.62685e-08	2800.4	4802.8	2121	3.96303	2782	3.5231	3108	3.44363	2546	3.72514	3445	2.51367	4792	4.78295	6336	5.6388	4874	6.3884	4523	4.66432	3489	4.93388
7	97309380..97332020	Usp35	2.55739	7.58048e-10	221.8	445.4	166	0.882394	237	1.00469	248	0.969548	188	0.806398	270	1.10764	458	1.89329	611	2.72416	307	1.81113	460	2.1852	391	1.96956
7	98051060..98119524	Myo7a	2.23621	6.31007e-06	100.4	179	92	0.470443	108	0.405706	95	0.365766	93	0.421674	114	0.44244	185	0.722044	260	1.01938	194	0.849723	116	0.44966	140	0.563445
7	98388091..98415624	Gm44507	2.30331	0.00682716	9.2	16.6	11	0	10	0.11646	13	0	5	0	7	0	14	0	15	0	19	0	15	0.138638	20	0
7	98489283..98502181	Lrrc32	2.75751	8.65447e-09	344.2	759.2	322	3.20088	410	3.11011	357	2.70805	324	2.97495	308	2.37018	720	5.54309	1207	9.71305	842	8.16006	477	3.65167	550	4.87676
7	98835112..98855195	Wnt11	2.5634	0.000922919	28	57	20	0.192255	46	0.27036	24	0.127864	23	0.109139	27	0.145744	44	0.268894	108	0.679722	42	0.449777	63	0.390814	28	0.208771
7	99345376..99353239	Serpinh1	2.00175	3.9645e-05	1918.2	3054.4	2083	42.9096	2543	39.5533	2147	33.9113	1376	26.6752	1442	23.8696	3188	52.9479	4225	79.3617	3001	62.8591	2728	48.2536	2130	39.9286
7	99996776..99997409	Gm17931	14.0918	0.00195826	0.2	3.6	0	0	0	0	0	0	0	0	1	0.0679298	2	0.140368	2	0.155626	5	0.431603	7	0.525032	2	0.160268
7	100006172..100034728	Chrdl2	26.4701	2.77918e-43	65.8	1374.6	85	0.583017	102	0.601036	66	0.470952	32	0.319353	44	0.44862	1016	10.9697	1918	22.0116	1249	18.9392	1778	17.5847	912	11.29
7	100082111..100121565	Pold3	4.41495	2.60876e-19	689.4	2349	561	3.27293	818	3.82007	833	3.60826	514	3.11843	721	2.79878	1824	3.26882	2506	2.57336	2258	3.92523	3440	3.95843	1717	3.63287
7	100285520..100319699	P4ha3	2.393	2.63716e-06	90	168.4	86	0.845675	118	0.981124	100	0.830678	69	0.60809	77	0.631931	164	1.29161	181	1.32185	231	2.025	116	0.743251	150	1.36128
7	100845847..100863446	Relt	3.15127	1.03882e-08	59.4	147.8	68	0.452643	71	0.499322	56	0.347356	39	0.351784	63	0.315128	115	0.664736	193	1.02277	164	1.2347	173	1.3048	94	0.635062
7	100869752..100932107	Arhgef17	2.07425	2.90159e-07	1563.8	2561.8	1519	6.20372	1893	5.83182	1665	4.96425	1262	4.78206	1480	4.43641	2472	7.18046	3372	10.4928	2326	8.76549	2546	7.36971	2093	7.22424
7	100996568..101012866	P2ry2	2.00038	0.000130122	400.6	623.4	317	3.37769	388	3.093	382	2.98306	418	4.36658	498	4.06788	698	6.59752	441	4.44299	649	7.318	545	4.81796	784	8.81624
7	101576970..101585600	Art2b	2.12812	0.00131936	68	112.4	53	0.224995	67	0.226001	79	0.316544	53	0.301572	88	0.517785	168	0.597904	55	0.191891	130	0.619262	95	0.504451	114	0.39523
7	101818313..101822726	Phox2a	2.73706	1.49175e-05	25.4	54	24	0.757954	29	0.695141	26	0.505783	20	0.561227	28	0.642399	34	0.719026	57	1.59437	47	1.39454	77	1.83237	55	1.38932
7	102014885..102018690	Il18bp	3.61549	5.50962e-11	134	373.6	100	1.45439	139	1.42569	152	1.47916	112	1.65788	167	1.6652	493	6.36716	207	2.98349	425	6.9449	294	4.02298	449	6.63185
7	102101743..102113933	Art1	6.4666	0.0482899	6.2	30.6	3	0.0377528	17	0.142206	2	0.0289713	0	0	9	0.0306639	23	0.285133	69	1.01863	1	0.0194828	0	0	60	0.831979
7	103998800..104137405	4930516K23Rik	3.73347	0.0448982	2	6.2	0	0	4	0	1	0	5	0	0	0	3	0	10	0	2	0	10	0	6	0
7	104218793..104235152	Trim6	3.2579	0.000214344	135.2	336.6	117	0.790915	143	0.750922	147	0.648516	108	0.727807	161	0.668804	468	2.6367	60	0.25201	288	1.82275	353	1.68097	514	3.02089
7	104244457..104262234	Trim34a	2.06553	0.00774269	135	215	98	1.5138	154	1.37159	132	1.14598	135	1.76128	156	1.52863	300	3.27888	88	0.932616	186	2.59701	171	1.96302	330	4.03774
7	104315019..104324838	Gm15133	12.7324	1.60092e-06	0.8	9	0	0	1	0	1	0	1	0	1	0	4	0	6	0	9	0	11	0	15	0
7	104329471..104336909	Trim34b	2.33597	0.000537197	117.4	209.8	82	0.888508	131	1.29554	146	1.29769	110	1.41011	118	1.28038	265	2.74195	107	0.98667	192	2.42575	153	1.56796	332	3.92709
7	104355382..104369884	Trim30b	25.9232	1.57639e-27	6.4	128.8	5	0.0281779	8	0.037149	3	0.0108118	3	0.01333	13	0.0572173	98	0.348784	118	0.445686	94	0.450789	135	0.530682	199	0.823463
7	104382065..104400837	Trim30c	11.8752	6.20673e-13	17.2	154	13	0.123599	21	0.162949	18	0.165986	18	0.175411	16	0.10039	82	0.933496	47	0.431237	212	3.38059	180	1.55184	249	3.40476
7	104409025..104465193	Trim30a	6.58909	9.62606e-18	271.6	1365.4	224	1.67675	315	1.70044	309	1.66285	220	1.36676	290	1.25714	1612	9.08116	543	2.90409	1606	13.4588	1173	6.44295	1893	13.211
7	104470014..104507849	Trim30d	3.01442	6.15489e-06	44.6	103.6	35	0.310411	62	0.467699	48	0.389795	35	0.307039	43	0.171903	125	0.722271	44	0.32819	135	1.19416	121	0.784534	93	0.675958
7	105650827..105721799	Dnhd1_2	2.39179	2.39372e-05	40.2	76.8	41	0.0948418	41	0.046717	28	0.0475877	39	0.0552201	52	0.0711076	81	0.113262	102	0.1663	51	0.112948	77	0.130856	73	0.146795
7	105885296..105886866	Gm45684	10.569	5.01672e-05	1.2	10.6	0	0	2	0.0508539	0	0	0	0	4	0.109656	15	0.424856	4	0.12561	5	0.17418	8	0.242153	21	0.679125
7	105895139..105953967	Gm4070	5.03214	6.49592e-16	1021.4	3979.8	765	3.68737	1200	4.33266	1095	3.88257	1023	4.27302	1024	3.60792	5520	13.4281	1808	3.83498	4083	12.8631	3413	8.17756	5075	16.5041
7	106504239..106511671	Gm8995	2.46648	2.13748e-07	247.2	482	176	1.25551	232	1.24679	286	1.56564	257	1.73457	285	1.65132	606	3.62773	449	2.98005	615	4.52809	468	2.99405	272	1.85914
7	106596743..106604035	Gm1966	2.44292	0.00333221	9.4	18.2	6	0.0436231	14	0.0766818	6	0.0334761	9	0.0619096	12	0.0708638	22	0.134228	17	0.114996	22	0.16509	20	0.130407	10	0.0696627
7	107370728..107548656	Syt9	2.03463	0.000731134	54.2	86	53	0.213215	60	0.190744	63	0.224977	37	0.214337	58	0.227298	79	0.268389	88	0.409149	63	0.398867	128	0.513892	72	0.459658
7	109138572..109175207	Lmo1	2.74178	0.000295305	19.4	42	9	0.0341648	23	0.154429	35	0.235961	17	0.323244	13	0.138748	62	0.57341	59	0.762889	30	0.352624	24	0.428957	35	0.458292
7	109279223..109439081	Stk33	3.12274	8.95868e-08	22	54.6	14	0	21	0.0150512	21	0.0153317	28	0.0189026	26	0.0162274	55	0.0335317	70	0	40	0.0206207	64	0.0179174	44	0.0765712
7	109893780..109960470	Dennd5a	2.11463	1.93191e-07	1165	1955	1034	4.49147	1307	4.46092	1252	4.15953	1112	4.60798	1120	3.63321	1848	5.97938	2718	9.26175	1888	8.0101	1815	6.35171	1506	5.76145
7	110627661..110629820	Adm	4.29025	2.69179e-12	74.6	250.8	74	2.29257	98	2.2946	91	2.11117	58	1.70427	52	1.27686	169	4.45241	392	11.0307	238	7.74092	185	4.75823	270	7.81374
7	110690163..110699734	Gm21123	4.80243	0.048029	1	4.2	0	0	0	0	1	0	0	0	4	0.0248371	2	0	12	0.085352	3	0	2	0	2	0
7	111471661..111779977	Galnt18	2.76413	1.95813e-10	1099	2394.2	807	1.79149	1185	1.73745	1163	1.46959	956	1.40274	1384	2.04048	2097	2.55748	3699	5.53684	2223	2.97546	2408	3.43489	1544	2.40707
7	112526972..112535683	Parvaos	3.13208	0.000554652	6.8	17	9	0.371373	8	0.24869	8	0.221659	3	0.117122	6	0.201093	12	0.380905	28	0.959795	10	0.425893	20	0.703117	15	0.51398
7	112612560..112680081	2310014F06Rik	3.51986	6.71115e-10	104	287.8	95	0.132088	147	0.213234	100	0.101364	56	0.0892659	122	0.061306	238	0.221691	499	0.456466	234	0.33109	262	0.270764	206	0.235041
7	112679318..112906807	Tead1	2.6109	1.98457e-11	3211.8	6551.4	2915	6.84209	3766	6.79686	3801	6.12689	2390	4.80379	3187	4.70649	5769	8.73539	8272	11.7264	6204	11.3623	7252	9.365	5260	8.98367
7	113765998..114043370	Spon1	4.52052	1.1837e-12	1469.8	5335.4	1098	3.77428	1439	3.52055	1579	3.69983	1436	4.03002	1797	3.67538	4000	8.91047	11096	25.8119	4742	11.9133	4059	8.11175	2780	5.90653
7	114631478..114636357	Calca	14.6704	4.91819e-06	1.4	17.4	0	0	4	0.0237208	1	0.0241629	0	0	2	0	3	0.0792695	44	0.908158	17	0.357482	17	0.254143	6	0.0603385
7	114718643..114723365	Calcb	4.75524	2.59713e-05	13.8	54.4	19	0.377543	20	0.284424	11	0.128767	10	0.158758	9	0.204434	47	0.880076	132	2.73208	17	0.346375	42	0.978145	34	0.723489
7	116504369..116540584	Nucb2	2.79196	1.59067e-07	211.8	460	153	1.77429	243	2.34773	255	2.23439	181	2.60414	227	2.05083	427	4.25686	495	6.03176	314	3.35736	769	9.7513	295	3.53085
7	116543656..116545755	Gm45151	2.6952	0.00123806	8.4	17.6	4	0.223415	7	0.224414	16	0.285746	4	0.0704599	11	0.362928	17	0.437467	21	0.554309	12	0.538049	18	0.667878	20	0.642198
7	116546865..116549364	4732496C06Rik	2.00625	0.0346913	12.4	19.8	16	0.339353	8	0.127826	12	0.195313	13	0.260871	13	0.223951	17	0.302577	19	0.374934	14	0.306473	29	0.551614	20	0.40644
7	118480495..118483348	Gm44652	4.38905	0.0361255	1	3.8	0	0	1	0.0139964	1	0.0142573	1	0.0175779	2	0.0301804	1	0.015591	7	0.121	6	0.115054	4	0.0666474	1	0.0178013
7	118972047..118995211	Gprc5b	3.70037	3.35801e-11	240.2	712.4	223	2.16447	249	1.76866	228	1.66101	220	1.96119	281	2.0371	508	3.85381	1318	10.847	663	6.06373	658	5.21747	415	3.45649
7	119442537..119459285	Gp2	5.56129	2.0851e-07	46.4	201.6	21	0.530769	34	0.639772	62	1.24229	66	1.45631	49	0.991544	136	2.8729	173	4.09878	201	5.34125	426	9.6153	72	1.67824
7	119922671..120095280	Dnah3	2.02377	0.00364937	74	116.6	54	0.00741333	66	0.0139622	70	0.00284448	60	0.00701397	120	0.0301066	70	0.0248845	184	0.055179	97	0.0535604	121	0.0498632	111	0.0461702
7	121064067..121074572	Igsf6	4.06999	3.09312e-07	75	246	38	0.8045	63	0.955025	96	1.45924	93	1.77604	85	1.40588	193	2.92552	530	8.48309	230	4.27753	164	2.49243	113	1.96212
7	124625670..124708935	3100003L05Rik	3.03054	0.00181634	5.2	12.6	7	0	4	0	9	0	4	0	2	0	15	0.067013	11	0	11	0	11	0	15	0
7	125552120..125579474	Il4ra	6.12015	1.99338e-36	799.8	3830.8	726	4.81473	908	4.66544	877	4.35241	648	4.02878	840	3.84608	3097	16.095	5004	29.0642	4073	26.4062	3669	17.9215	3311	19.0201
7	125603429..125633570	Il21r	3.10431	6.94883e-07	150.6	368.2	114	0.574265	146	0.636921	150	0.563102	155	0.814995	188	0.712609	324	0.950439	375	1.63258	538	2.305	464	1.88838	140	0.626656
7	125878420..126082411	Gsg1l	2.43163	2.91009e-05	23.6	45.4	28	0.162194	24	0.122189	22	0.124467	13	0.0511521	31	0.0988038	52	0.204165	50	0.264084	39	0.251106	48	0.206067	38	0.142456
7	126363824..126369570	Lat	2.16132	0.00431943	28	47.2	20	0.352424	28	0.506865	35	0.713001	22	0.485003	35	0.650566	37	0.591496	55	1.10292	67	1.58726	57	1.26425	20	0.337677
7	126408450..126414889	Cd19	2.33981	0.0067733	123.8	227.4	80	1.25878	126	1.49391	103	1.07184	140	2.05564	170	2.00281	154	1.89563	243	3.30494	323	5.00109	354	4.29909	63	0.859141
7	126445858..126463108	Atp2a1	8.83851	0.013437	181.6	1282	295	4.17847	350	3.66485	21	0.0819188	113	1.34184	129	1.42444	1572	19.3881	1678	23.0847	20	0.078699	20	0.0683821	3120	44.3028
7	126584942..126589112	Apobr	3.75042	2.47634e-06	34.2	104	28	0.364811	45	0.443959	25	0.269187	32	0.411535	41	0.467258	85	0.965526	230	2.85897	88	1.15856	65	0.805341	52	0.631869
7	126589010..126594941	Il27	8.09182	1.9207e-08	2.2	14.8	1	0	3	0.117372	2	0.0398533	4	0.0982712	1	0	17	0.0871628	17	0.193275	16	0.268008	7	0	17	0.04976
7	126797668..126830219	Fam57b	2.63703	0.000560044	18.2	37.8	15	0.107799	30	0.162422	22	0.155109	12	0.0892432	12	0.0875578	46	0.282698	55	0.451336	19	0.208617	25	0.241692	44	0.400243
7	127107114..127122226	Qprt	2.38712	0.0063255	11.8	22	7	0.0400936	14	0.0604095	16	0.0769192	9	0.0758676	13	0.0325652	17	0.100938	26	0.167864	36	0.310363	22	0.125849	9	0.0768317
7	127208890..127214298	Mylpf	9.66241	0.0124908	63.8	474.4	72	3.3452	146	5.04024	13	0.114944	58	2.50365	30	1.01383	481	19.9858	470	21.3685	5	0.103065	5	0	1411	66.544
7	127296260..127335138	Itgal	2.4913	1.38736e-07	277.2	551.4	218	1.42871	323	1.50808	276	1.31938	279	1.75651	290	1.34402	582	2.45886	783	3.95779	624	3.74901	483	2.06311	285	1.55454
7	127803900..127824549	Stx1b	2.55369	2.30245e-10	75.6	150.8	60	0.507934	96	0.607255	86	0.618573	61	0.44923	75	0.591931	155	1.03782	172	1.35611	138	1.17387	152	1.17842	137	1.19554
7	127886227..127895454	Gm21974	2.21866	0.00605349	16.4	28.4	16	0	18	0	25	0	15	0	8	0	31	0.0655326	17	0	34	0.188066	28	0.186757	32	0.149646
7	128062640..128118491	Itgam_1	4.93379	4.10898e-06	207.8	848	213	2.01583	235	1.74127	238	1.61174	195	1.66759	158	1.14012	438	2.63933	2403	15.839	626	4.1394	573	3.27494	200	1.47642
7	128062683..128128160	Itgam_2	7.21022	2.27719e-05	8	45.8	10	0.0772781	5	0	20	0.110134	3	0	2	0.00896679	22	0.0741147	102	0.36977	34	0.125338	15	0.00990066	56	0.317333
7	128205435..128206387	Cox6a2	7.68945	0.0158198	4.2	26.2	6	0.467857	2	0.117488	1	0.0598386	4	0.295103	8	0.506676	13	0.850671	47	3.33726	1	0.0804813	0	0	70	5.22992
7	131542867..131544925	Hmx3	2.6262	0.0112881	8.4	17	3	0.109177	9	0.246748	5	0.139637	7	0.241024	18	0.532062	9	0.274859	18	0.609473	14	0.525862	24	0.783301	20	0.697392
7	132235780..132317228	Chst15	2.0627	0.000337164	934.4	1540.4	692	5.06817	812	4.93762	885	5.01454	1097	6.8808	1186	5.41141	1134	6.30121	2553	13.0567	1223	8.4813	1772	7.40477	1020	6.06303
7	133883199..134232146	Adam12	5.73836	1.19732e-22	302.6	1387.4	217	0.236812	259	0.174254	335	0.190181	307	0.213634	395	0.201292	1304	0.799534	2413	2.0752	1185	1.34147	1117	0.775426	918	0.707091
7	134425278..134501160	Gm4593	3.91188	0.0369145	1.8	6	4	0	0	0	4	0.0210068	0	0	1	0	8	0	11	0	1	0	6	0	4	0
7	137193673..137314445	Ebf3	2.433	3.49322e-08	187.8	362.4	189	0.590552	208	0.379255	192	0.393753	138	0.384706	212	0.456073	352	0.511829	532	0.990813	277	0.519594	369	0.685901	282	0.714257
7	138208974..138397730	Tcerg1l	5.6925	1.5259e-19	51.2	230.6	32	0.027502	65	0.0725156	43	0.0527622	56	0.182143	60	0.0558448	215	0.242331	308	0.383819	273	0.397397	219	0.209647	138	0.184458
7	139834174..139878088	Adgra1	5.96569	4.54781e-09	14.4	70.4	21	0.177206	18	0.0815825	9	0.0377741	11	0.0745153	13	0.0719657	46	0.2148	144	0.769404	54	0.274348	70	0.361988	38	0.226387
7	139894696..139941537	Kndc1	2.32225	0.0034576	14	25.6	12	0.0396107	9	0.0298409	12	0.0379963	14	0.0374768	23	0.0764107	19	0.0747912	28	0.0875279	23	0.0970976	35	0.115452	23	0.0806504
7	139978932..139992562	Adam8	7.18698	4.83815e-11	80.6	466.8	61	0.503029	96	0.637341	106	0.605353	71	0.616547	69	0.436432	263	1.77488	1178	8.24352	421	3.56353	300	2.29665	172	1.3583
7	140218267..140231145	Cd163l1	2.25816	0.00303311	17.2	31.2	14	0.12392	13	0.0933555	23	0.200757	16	0.156325	20	0.123018	36	0.300419	55	0.499612	21	0.170534	25	0.197571	19	0.145119
7	140247284..140300736	5830411N06Rik	2.41959	0.00213172	32.4	61.4	15	0.0766795	35	0.137196	24	0.0956206	38	0.226715	50	0.179059	49	0.217174	68	0.285371	74	0.474857	86	0.386819	30	0.110206
7	140334017..140338551	Olfr527	17.0964	0.000215259	0.2	4.4	0	0	0	0	0	0	0	0	1	0.0126039	4	0.0390664	3	0.0144377	3	0.0320323	5	0.0695828	7	0.0594732
7	140898945..140900446	Cox8b	2.68531	0.0289525	18	37.4	9	0.883731	22	1.33153	22	1.24331	14	1.11483	23	1.91411	42	4.07886	59	6.98891	12	0.45606	7	0.132091	67	8.74975
7	140948958..140950291	Ifitm5	3.16964	5.57021e-06	14.6	36.2	7	0.138624	14	0.365517	17	0.212759	13	0.327892	22	0.337784	26	0.756152	55	1.35425	27	0.572311	40	1.05673	33	0.929764
7	140949222..140955937	RP24-243J4.5	4.16555	5.86371e-17	53.6	175.4	45	0.321357	56	0	66	0	40	0	61	0	156	0.0898922	241	0	174	0.22112	187	0	119	0.102636
7	140954837..140955987	Ifitm2	2.9707	2.18781e-09	508.4	1201.8	486	38.2095	621	36.4696	605	36.9629	444	32.9344	386	24.5255	905	58.9665	2077	148.528	1130	88.984	1060	72.382	837	60.8884
7	140967221..140969825	Ifitm1	12.3675	7.11578e-26	86.2	856.6	82	3.73203	117	4.08951	88	3.04991	79	3.25584	65	2.44075	529	19.8486	1755	74.9021	765	36.0179	748	30.4704	486	21.0372
7	141009586..141010770	Ifitm3	7.01107	4.42937e-30	411.6	2306.8	382	29.4056	487	28.398	409	24.2461	428	31.3732	352	21.9149	1767	113.867	3755	268.133	2182	172.496	2124	146.516	1706	125.963
7	141015699..141017924	Ifitm6	7.95372	0.000966411	5	33.6	3	0.17577	9	0.353112	6	0.26977	6	0.166301	1	0.0475884	9	0.147503	120	5.17865	24	1.20944	8	0.315268	7	0.280691
7	141262706..141266481	Irf7	2.62539	0.0100725	1090.4	2170.8	1038	17.856	1308	16.891	1261	16.5725	895	14.4854	950	13.0343	2500	35.5236	253	3.82253	2947	52.3896	1672	25.477	3482	57.0631
7	141429744..141437892	Slc25a22	2.18981	7.295e-06	311.2	525.2	291	3.52448	385	3.43207	321	2.895	236	2.48244	323	3.08534	524	5.04996	346	3.85	608	7.22152	581	5.99387	567	6.39127
7	141475240..141493427	Tspan4	4.92414	3.33825e-28	256.2	994	196	1.92327	293	2.10917	268	1.68142	233	2.1882	291	2.01693	963	8.53976	1341	15.9915	1066	12.9908	879	7.81632	721	7.58109
7	141943704..141949539	Gm20501	6.84392	0.031784	0.4	2.8	0	0	1	0	0	0	1	0	0	0	3	0	3	0	3	0.0538124	4	0	1	0
7	142325837..142373753	Ifitm10	2.39714	0.00370134	19.6	37.6	17	0.077504	15	0.0667292	9	0	25	0.115231	32	0.053958	26	0.0278743	52	0.0721099	39	0.0914216	43	0.0794369	28	0.0636521
7	142441808..142444410	Tnni2	7.19177	0.00790278	58.2	333.8	88	3.04613	124	3.17538	9	0.163087	43	1.34048	27	0.690461	345	10.0764	498	16.3786	13	0.475253	11	0.285889	802	26.8788
7	142460809..142494867	Lsp1	2.01814	1.08404e-07	1179	1875.6	1007	6.66129	1253	5.98337	1188	5.13543	1117	6.50606	1330	6.49259	2157	11.2059	1938	11.1558	1850	12.714	1713	8.98854	1720	10.2808
7	142498836..142516009	Tnnt3	7.96402	0.00174302	108.2	683.4	153	4.05299	204	3.86083	20	0.205636	83	2.12332	81	1.55076	769	18.6644	907	23.7474	44	0.760581	27	0.210278	1670	49.0077
7	142544609..142558596	Nctc1	4.17052	0.0160129	12.8	43.4	16	0.0462686	16	0.0580945	10	0	12	0.0729602	10	0.0375807	66	0.40122	61	0.358737	3	0	4	0	83	0.369437
7	142575529..142578143	H19	10.6733	0.000128366	28.4	239	50	1.1177	68	1.14516	1	0.0171544	10	0.190349	13	0.236036	238	4.46467	281	5.76112	51	1.13054	78	1.48352	547	11.6946
7	143607659..143628722	Tnfrsf26	2.32533	0.0125191	21.6	38.8	10	0.0659091	31	0.223438	25	0.101157	9	0.0467689	33	0.12045	30	0.0414822	66	0.30661	48	0.357139	34	0.177326	16	0.063151
7	143628024..143670614	E230032D23Rik	3.80409	0.00439066	4	12.2	2	0	3	0	2	0	3	0	10	0.0366844	4	0	25	0.25213	9	0.0932321	14	0.08101	9	0
7	143665809..143685872	Tnfrsf23	13.4312	3.99113e-21	33.6	345.8	31	0.268835	45	0.38123	33	0.315522	27	0.299239	32	0.218356	147	1.43323	274	2.70724	604	8.47105	430	4.05611	274	3.40922
8	3353415..3390299	A430078G23Rik	3.02964	3.83314e-06	145.6	345.6	103	0.409816	109	0.415607	128	0.387065	157	0.64126	231	0.819358	213	0.806865	420	2.11178	337	1.69192	541	1.96488	217	0.981666
8	3655770..3660110	Retn	10.9064	0.000107596	5.4	50.8	3	0.100742	8	0.202385	3	0.0773089	7	0.158858	6	0.163651	86	2.33896	129	3.74922	12	0.381254	1	0	26	0.740035
8	3665754..3669259	Mcemp1	7.61336	3.02051e-08	11	68.8	11	0.248438	10	0.2139	10	0.272358	11	0.235055	13	0.259443	36	0.625455	161	3.50023	78	2.12462	49	0.891219	20	0.238042
8	3671188..3672362	Fcor	6.94808	0.00136807	1	6.2	0	0	0	0	1	0	1	0	3	0.219732	6	0.340535	14	1.00681	2	0.279221	6	0.606542	3	0.129605
8	4529618..4538187	Vmn2r-ps89	3.28895	0.0415701	2.2	6	3	0	2	0	2	0	4	0	0	0	2	0	10	0	8	0	3	0	7	0
8	9205902..9771161	Fam155a	2.78663	3.96062e-08	702.2	1518.2	500	0.256302	714	0.270321	588	0.24389	715	0.290994	994	0.183195	1327	0.361341	1346	0.53416	1139	0.433839	2310	0.597629	1469	0.304516
8	10899922..10903893	4833411C07Rik	4.3867	0.0235739	1	3.8	0	0	1	0.0176986	1	0	2	0.0222275	1	0.0190817	2	0.0197149	4	0.043716	5	0.0484956	6	0.0421381	2	0.02251
8	10924427..10928696	3930402G23Rik	8.92933	4.41879e-12	4.8	34	7	0.0957397	11	0.12021	3	0.0367351	0	0	3	0.0388813	33	0.361543	33	0.385998	28	0.395262	32	0.414997	44	0.5504
8	10943326..10947890	Gm44955	5.74447	0.00110271	1.2	5.8	0	0	2	0	2	0	0	0	2	0	8	0	3	0	2	0	7	0	9	0
8	10984681..11008458	Irs2	2.15507	1.56164e-06	1300.2	2180.4	1107	7.92464	1445	7.64422	1379	7.15603	1056	6.97409	1514	7.9964	1561	8.94436	2727	16.3145	2652	19.3186	2245	12.7324	1717	11.4177
8	11007850..11054541	9530052E02Rik	2.02215	5.28296e-06	219.6	345	207	0.028677	250	0.021604	244	0.0660199	157	0.0271322	240	0.0931693	288	0.168457	380	0.106725	386	0	357	0.180027	314	0.082431
8	11187755..11204503	Gm15418	4.43753	3.54079e-07	11.4	41	10	0	14	0	12	0.120208	13	0.222308	8	0.12723	30	0.197179	81	0.218612	35	0.242514	38	0.140481	21	0.150089
8	11198423..11312826	Col4a1	3.63123	1.78607e-12	11599	33591.6	11312	77.8971	14021	72.128	13058	67.4692	8749	54.8076	10855	56.7863	26406	143.42	62685	361.362	27753	180.558	29584	153.833	21530	134.27
8	11312805..11449287	Col4a2	3.62881	7.54977e-14	8110	23416.8	8016	55.379	9864	51.3097	9065	46.7517	6118	37.5934	7487	37.7776	19057	101.437	40928	226.67	20502	128.711	20739	103.325	15858	95.2545
8	11399186..11417892	Gm15419	6.67862	0.007703	0.6	3.8	0	0	0	0	1	0	1	0.0675201	1	0.0579643	4	0.179663	6	0.199193	0	0	7	0.256005	2	0.136756
8	11453518..11478710	Rab20	2.38001	2.01568e-05	320.4	602.8	239	3.99964	286	3.55839	343	4.12164	293	3.49586	441	3.83647	444	3.54822	986	7.12358	689	7.66653	570	5.05591	325	3.50379
8	11945465..11948297	Gm45680	22.8954	7.73533e-08	0.8	16.2	0	0	0	0	0	0	2	0	2	0	8	0	4	0	16	0	29	0	24	0
8	11948339..12000216	B020031H02Rik	9.6204	4.98537e-07	33.2	237	22	0.0433083	15	0	20	0.0110782	30	0.0273169	79	0.0351763	132	0.0726871	50	0.0805883	158	0.104299	352	0.466078	493	0.539448
8	12315004..12319480	Gm45559	6.21885	0.0231178	1.2	6	1	0	2	0	1	0	0	0	2	0	2	0	0	0	3	0	13	0	12	0
8	12385771..12436768	Gm5607	5.95771	2.48434e-08	8.8	40.2	6	0.0214382	13	0.0215341	7	0.0164516	8	0.0202833	10	0.0116085	30	0.0959496	21	0.046541	33	0.132762	51	0.0769049	66	0.130094
8	13026034..13035809	F7	3.80876	1.56661e-05	6.6	20	2	0	6	0	9	0	6	0.0269863	10	0.046334	17	0.0718073	33	0.238839	17	0.117756	21	0.102319	12	0
8	13037308..13056676	F10	60.8918	2.75761e-17	2	103.2	1	0.0194155	3	0.0292536	4	0.0148994	1	0	1	0.0157699	32	0.260691	278	2.61932	84	0.601178	76	0.522368	46	0.223237
8	13405081..13421951	Grk1	4.10175	0.015263	1.4	4.8	1	0.00603641	1	0.00454756	3	0.0138969	1	0	1	0	2	0.0101313	7	0.0224652	3	0.0124607	6	0.0162407	6	0.028919
8	13435189..13468473	Tmem255b	2.22897	8.89672e-06	170.2	291	124	0.972607	179	1.16224	189	1.1839	140	1.39618	219	1.11687	318	1.77311	192	1.15455	301	2.07694	297	1.44373	347	2.05662
8	13566948..13677603	Rasa3	2.60593	9.10279e-11	1820.2	3715.8	1465	6.33788	1905	6.38191	2012	6.02966	1556	5.23829	2163	5.08864	3038	9.11766	5118	16.8189	3567	13.7919	3996	10.9292	2860	8.65529
8	15057653..15133541	Myom2	9.26667	0.00138974	28.8	212.2	33	0.179681	53	0.212069	7	0.0275773	26	0.124668	25	0.0924299	254	1.08565	304	1.49901	5	0.0185453	9	0.0375997	489	2.49061
8	15892537..17535586	Csmd1	3.71665	3.73172e-18	2033.4	5923.6	1466	0.27306	2146	0.262387	1875	0.175334	1884	0.274168	2796	0.319102	5688	0.598588	6958	0.75439	6308	0.888635	6479	0.704672	4185	0.515258
8	19225478..19228209	Defb6	53.6628	0.00211865	0	6.2	0	0	0	0	0	0	0	0	0	0	7	0.413281	22	1.83282	0	0	0	0	2	0.157291
8	19903392..19925713	RP24-344F2.1	3.41306	0.0133187	3.4	9.6	7	0.0253946	2	0	4	0	3	0	1	0	6	0.0213106	17	0	12	0.104841	3	0	10	0.0973276
8	20035108..20040320	Gm20946	4.8135	0.0108271	1	4.2	0	0	1	0	1	0	3	0.0800119	0	0	3	0.212902	5	0.157364	3	0.174569	5	0.0758419	5	0.243086
8	20882363..20888200	Gm20796	3.16739	0.00017916	9	22.6	6	0.0544952	13	0.0889508	9	0.0627291	10	0.0859326	7	0.0516397	14	0.106707	35	0.295764	31	0.290604	16	0.130327	17	0.147942
8	20900606..20902627	Gm15056	105.758	2.42781e-07	0	11.6	0	0	0	0	0	0	0	0	0	0	2	0.079743	26	1.5914	20	1.56924	6	0.17044	4	0.364193
8	22227313..22261334	Thsd1	2.46968	1.33622e-06	90.8	179.2	80	0.587555	79	0.325203	97	0.340466	88	0.487834	110	0.389575	161	0.603753	298	1.20489	149	0.742568	155	0.516178	133	0.608924
8	22757727..22782844	Plat	15.2897	1.4775e-22	199.2	2268.4	170	1.25742	269	1.57453	228	1.32353	139	0.964604	190	1.09722	1185	7.14399	945	5.70722	3781	28.4729	2405	14.2102	3026	21.377
8	23411502..23449632	Sfrp1	2.1043	2.02261e-08	1277.8	2114.8	1017	11.0365	1478	12.0057	1323	10.4052	1198	11.819	1373	10.9146	2272	18.8999	2432	22.9403	2213	23.1577	1848	17.022	1809	17.3262
8	23636019..24156585	Zmat4	2.39814	0.000126669	29.4	55.2	25	0	34	0.00657219	28	0	18	0	42	0.0212574	57	0.0366047	77	0.00811673	35	0.00900416	43	0	64	0.0167177
8	24531892..24576333	Ido2	3.8627	3.00849e-06	11.8	35.8	8	0	7	0	7	0.0335728	13	0.0551897	24	0.0118447	38	0.0734268	25	0.108545	39	0.090309	36	0.104627	41	0.0978094
8	24584136..24597009	Ido1	59.868	3.13827e-15	7.8	355.4	5	0	6	0.0875524	13	0.267552	6	0.109956	9	0.0943945	469	6.68059	22	0.459545	533	13.8542	133	2.50141	620	12.4716
8	24602246..24674755	Adam18	3.12674	0.0238074	2.2	5.6	2	0	3	0	3	0	1	0	2	0.0182412	3	0	9	0	5	0	5	0	6	0.0215184
8	24677225..24725852	Adam3	3.39231	0.000243196	7.2	19	6	0	7	0	13	0	4	0.0170522	6	0	9	0.0151246	27	0.0670747	15	0.0186021	18	0	26	0.138151
8	24836140..24948804	Adam32	4.52692	2.64852e-10	18.2	65.4	17	0.017716	19	0	18	0	13	0	24	0.0143894	48	0.0743345	105	0.115381	73	0.0365702	64	0.015888	37	0.101848
8	24949611..25016927	Adam9	2.22857	2.7424e-09	1653	2882.4	1424	14.3544	1907	14.3086	1847	13.5766	1448	13.4958	1639	11.6696	2708	20.9886	3206	28.0296	3082	26.16	3020	21.2052	2396	20.4578
8	25154552..25256588	Tacc1	2.31263	6.58485e-10	2271	4142.6	1943	7.69783	2591	7.82565	2526	7.54537	2081	7.60609	2214	6.16137	4088	11.992	5201	16.149	4116	14.1971	4098	11.2806	3210	10.7536
8	25513654..25575718	Fgfr1	2.33397	6.49177e-08	1227.6	2265.8	1094	5.20249	1415	5.04331	1350	4.84858	968	3.97092	1311	4.16765	1970	7.10944	3637	13.978	1956	9.03863	2086	7.7432	1680	6.95507
8	27279441..27281070	5430430B14Rik	2.91108	0.0011649	6.6	15	4	0.13012	6	0.14704	8	0.199707	5	0.153888	10	0.264218	13	0.354881	10	0.302659	13	0.436475	23	0.670992	16	0.498699
8	31089471..31097047	Dusp26	3.19353	1.28512e-07	18.4	45.6	15	0.29905	26	0.415921	22	0.353061	12	0.217646	17	0.242897	47	0.79148	42	0.856112	35	0.6648	47	0.887104	57	1.03594
8	31111820..31131482	Rnf122	2.29264	1.69402e-05	176.8	317	149	0.669512	155	0.532093	175	0.570239	172	0.737859	233	0.693191	276	1.03725	275	1.04732	438	2.07306	382	1.4318	214	0.81068
8	31598979..31663828	Gm45304	14.2754	0.000306785	0.4	6.2	1	0	0	0	0	0	1	0	0	0	6	0	15	0.0150132	6	0	3	0	1	0
8	31814551..32884029	Nrg1	16.4463	1.63839e-34	1549	20397	1318	0.997917	1713	0.918849	1810	1.01211	1131	0.767475	1773	0.891117	16361	10.6907	43327	28.462	16705	17.7806	16385	14.3193	9207	9.04716
8	32008504..32015759	Gm26578	23.2853	3.46081e-23	11.4	208.6	7	0.080496	25	0.216579	11	0.0970706	5	0.0543997	9	0.0840615	117	1.11941	411	4.38662	167	1.9821	227	2.34103	121	1.31117
8	33782643..33929863	Rbpms	2.59098	1.01939e-11	4605.4	9382.4	3602	9.13613	4850	9.08761	4705	8.66008	4021	7.73342	5849	8.37364	9604	15.7652	12380	17.4299	7658	18.0701	9016	14.1878	8254	16.2318
8	33813203..33833094	Gm26632	2.61552	2.61021e-05	83.2	174.6	57	1.13623	81	1.34104	62	1.07539	82	1.57669	134	1.93804	238	2.70158	263	4.36954	98	2.15	130	2.34368	144	2.79427
8	34049262..34057046	Gm9951	76.78	3.35953e-13	0.8	54.2	1	0	2	0	0	0	1	0	0	0	48	0.336005	6	0	45	0.147592	60	0.359083	112	0.575461
8	34307285..34307687	Gm6100	24.8325	0.000709295	0.2	6.8	0	0	0	0	0	0	0	0	1	0.106867	12	1.32496	16	1.95865	1	0.1358	0	0	5	0.630335
8	34589420..34640316	B930018H19Rik	5.88406	8.11134e-05	3.8	17.8	2	0	2	0	4	0	6	0	5	0	4	0	22	0	11	0	30	0.0672601	22	0.0239533
8	34807297..34819894	Dusp4	2.52468	3.05742e-06	165.4	326.4	171	2.51573	197	2.08476	146	1.57415	147	1.83093	166	1.87045	228	2.46843	298	3.24089	409	5.75235	451	4.98091	246	3.31901
8	36188372..36202020	Gm45567	8.63562	0.0359424	0.2	2.2	0	0	0	0	0	0	0	0	1	0	3	0.0567559	3	0	1	0	2	0	2	0
8	36567751..36953143	Dlc1	2.05489	1.71739e-07	2820	4555	2149	2.3672	3158	2.31617	3150	2.31226	2472	2.37283	3171	2.18943	4703	3.80647	6033	5.21403	4082	5.41537	4294	4.31387	3663	3.52323
8	36985573..37024238	G630064G18Rik	2.17213	0.00622928	11.2	19.4	10	0	13	0.0222539	12	0.0226687	12	0.0279484	9	0.023993	21	0.0495784	28	0.0274838	15	0	15	0.0264919	18	0.0849108
8	37522298..38661508	Sgcz	2.22461	1.6267e-05	127	221.4	94	0	149	0	117	0	130	0.0165733	145	0.0284556	227	0.0146999	206	0	176	0	327	0.0314192	171	0.0335679
8	39581685..39642673	Msr1	6.6109	9.59286e-15	126.8	673.8	111	0.626858	164	0.711518	176	0.667053	96	0.466564	87	0.305491	684	2.84767	1333	5.86341	669	3.26086	394	1.76899	289	1.49756
8	45069137..45088506	Mtnr1a	4.72467	0.0357812	1.2	4.6	0	0	3	0.0194762	2	0	1	0	0	0	1	0.0216951	1	0	9	0.0800496	5	0.0695557	7	0.0495417
8	47135651..47163704	E330018M18Rik	2.47276	0.00139195	10.4	20.4	7	0.0383397	14	0.0577668	8	0	12	0	11	0.0311406	18	0.128696	25	0	20	0.0395714	26	0	13	0
8	48227682..48843951	Tenm3	4.5812	4.72716e-23	2248	8107	1677	1.88538	2238	1.73643	2509	1.74495	1999	1.73481	2817	1.76275	7014	3.44689	12336	6.52511	8023	4.90765	7212	3.65113	5950	3.68246
8	48843665..48869901	Gm19744	5.27207	2.45919e-10	8.2	34	4	0.0091075	11	0.0274447	9	0.0139781	7	0.0258506	10	0.0221921	25	0.0534999	50	0.0847363	29	0.0376003	27	0.0326712	39	0.0436319
8	49370886..49548994	4930555F03Rik	4.79177	2.00999e-11	41.6	156.2	48	0.0102879	45	0.0232513	35	0.0157898	36	0.0194674	44	0	129	0	119	0.0574313	116	0.053092	266	0.0276792	151	0.0394296
8	49818937..49949006	Gm45321	2.88701	3.60507e-08	55	123.4	40	0.0159662	69	0.0481129	49	0	59	0	58	0.0259365	102	0.0133986	113	0.014855	111	0.0164791	160	0.100232	131	0.0152981
8	49959483..50013384	Gm45323	5.01656	8.64023e-11	19.2	75.2	19	0	21	0	20	0	14	0	22	0	56	0	69	0	66	0	132	0	53	0
8	50117745..50517889	Gm45341	4.31157	0.0154214	87.6	268.4	17	0	151	0	119	0	12	0	139	0	339	0	39	0	42	0	541	0.0430733	381	0.046019
8	50368112..50416088	Gm2516	102.257	0.0123947	0	10.6	0	0	0	0	0	0	0	0	0	0	0	0	0	0	0	0	53	0.0996916	0	0
8	50743291..50916997	C130073E24Rik	4.2477	4.16186e-15	64.8	215.2	57	0.0251166	73	0.0315361	55	0.0299823	58	0.0369655	81	0.0566677	193	0.112413	202	0.137614	187	0.120976	314	0.190212	180	0.10161
8	54529580..54587842	Asb5	2.09677	0.000280348	82.4	137	63	0.460326	89	0.346789	96	0.264939	67	0.163323	97	0.303786	139	0.482872	240	1.41871	100	0.296947	95	0.283821	111	0.744294
8	57304265..57320859	AV026068	3.37775	2.52186e-12	210.8	560.4	182	0.67726	230	0.829103	187	0.36814	210	0.560679	245	0.802215	497	1.42086	649	1.60157	361	0.786395	778	1.82214	517	1.48711
8	57320983..57324633	Hand2	2.69131	5.15174e-12	258	543.4	246	5.30013	333	5.4541	244	4.0846	202	4.11838	265	4.63466	515	9.48227	599	11.9399	516	11.5693	589	11.1853	498	10.1999
8	57331692..57334585	Gm45357	3.43801	0.00875931	3.2	9	7	0.280338	5	0.150853	2	0.0614656	2	0.0757816	0	0	9	0.235254	9	0.298087	4	0.165339	11	0.287329	12	0.460468
8	57332118..57354580	5033428I22Rik	2.92034	2.39011e-08	61.8	140.6	43	0.124869	72	0.200969	55	0.148091	47	0.155733	92	0.258165	151	0.438203	148	0.422466	102	0.333917	190	0.44285	112	0.3263
8	57774052..58912640	Galntl6	2.13694	8.86976e-07	220.6	366.8	180	0.228859	226	0.199352	261	0.153672	201	0.182698	235	0.098752	361	0.0960272	322	0.0998115	361	0.177159	468	0.0513115	322	0.0616732
8	58911755..58914298	BC030500	4.956	0.00519716	1.4	5.8	1	0	1	0	1	0.0230018	0	0	4	0.0973827	7	0.125768	4	0.0557756	2	0.0309368	8	0.107525	8	0.201037
8	61921746..61928028	Gm45418	2.3084	0.028026	14	25	16	0.163402	16	0.184649	12	0	8	0	18	0.199079	31	0.205685	7	0	30	0	19	0	38	0.156564
8	61928087..62038244	Ddx60	3.82527	0.000234092	1422.4	4064.6	1123	4.10929	1694	4.45733	1602	4.45606	1205	4.28076	1488	3.51622	4144	9.31539	449	0.994168	4969	18.6542	3245	7.26107	7516	17.3231
8	64014931..64206271	Tll1	2.2127	6.49688e-09	220	385.6	188	0.287059	219	0.2523	227	0.225532	207	0.258662	259	0.266466	441	0.378548	455	0.572314	356	0.500855	360	0.459715	316	0.353631
8	64701107..64711076	Gm45518	7.11759	0.000361893	2.8	16.6	2	0	0	0	1	0	5	0.0776887	6	0	28	0.172267	13	0.0381986	7	0	4	0.0368199	31	0.177021
8	65617900..66471637	March1	2.75209	2.39776e-07	678.8	1475.2	449	0.578766	605	0.581354	794	0.683295	691	0.891585	855	0.656921	1212	1.10214	2161	2.63719	1741	2.20563	1587	1.52388	675	0.746505
8	66439455..66442809	Gm15356	2.85409	0.000592713	14	31.8	4	0.0773788	10	0.131161	14	0.192985	20	0.34775	22	0.329959	27	0.422077	52	0.935914	30	0.579019	27	0.468416	23	0.42631
8	68356781..68735146	Csgalnact1	4.60959	3.08467e-13	347.4	1277	283	0.291511	350	0.38432	400	0.383493	298	0.256107	406	0.355161	862	0.567893	2573	2.47006	1158	1.18201	1122	1.06441	670	0.528699
8	68880491..68907448	Lpl	6.33644	4.63732e-25	179.2	913.6	137	0.872051	179	0.920923	185	0.932111	201	1.34075	194	1.09408	977	5.31215	1480	9.23644	901	6.14778	574	3.19114	636	3.71525
8	70483867..70487358	Tmem59l	2.47647	0.0021553	13	25.2	11	0.318845	11	0.240203	14	0.318084	12	0.331835	17	0.336667	22	0.561894	24	0.652638	13	0.329088	37	1.058	30	0.916506
8	70493158..70504081	Crlf1	2.82207	0.00124956	19.6	44.8	27	0.580553	28	0.46166	12	0.123754	11	0.152577	20	0.183377	41	0.514255	88	1.44039	33	0.73236	22	0.376027	40	0.525356
8	70616155..70620890	Lrrc25	2.942	1.05526e-05	52.2	124.6	51	1.4301	53	1.02213	58	1.15373	48	1.38776	51	1.04244	119	2.80027	249	6.24345	114	3.02779	69	1.77583	72	1.68647
8	70808449..70821424	Il12rb1	3.55837	9.31037e-09	17	47.8	10	0.129169	17	0.126503	20	0.138773	14	0.122211	24	0.146881	72	0.541981	49	0.408609	43	0.439951	31	0.231683	44	0.396044
8	71384272..71395802	Ushbp1	2.29797	2.86641e-07	120.8	218	103	0.65654	125	0.61826	109	0.503826	105	0.644466	162	0.906544	225	1.2672	251	1.61111	159	1.11809	238	1.45728	217	1.32104
8	71497765..71511752	Plvap	2.31013	3.68472e-08	725.4	1328.2	699	17.639	860	16.4447	807	15.2972	601	14.164	660	13.1565	1237	24.4093	1920	41.314	1396	35.1169	1077	22.1132	1011	22.7817
8	71534255..71537456	Bst2	2.25522	2.17009e-06	130.6	232.6	113	6.16556	172	7.43177	146	6.0382	101	5.2223	121	5.3417	219	9.11614	354	17.264	216	11.5758	218	10.1636	156	7.59543
8	71554238..71558871	Tmem221	3.51778	0.0113939	5.8	16.4	1	0.0330573	11	0.199231	5	0.101472	6	0.156382	6	0.0805502	8	0.194187	41	0.768913	8	0.136477	20	0.326111	5	0.0316739
8	71560555..71566601	Nxnl1	7.28356	0.0122115	0.4	3	0	0	2	0.0146321	0	0	0	0	0	0	3	0.0325983	6	0.0180709	4	0.0200466	2	0	0	0
8	71624417..71671757	Unc13a	2.23162	1.21145e-06	165.4	289	133	0.449461	174	0.446198	195	0.544772	137	0.484863	188	0.511774	262	0.761409	365	1.12557	232	0.810742	376	1.08871	210	0.676165
8	71676296..71690575	Jak3	3.10696	1.26622e-16	394.4	960.6	327	2.22914	428	2.366	440	2.29605	343	2.33402	434	2.45433	899	5.50388	1148	7.85354	984	7.27038	1034	6.47722	738	5.05961
8	71988482..72009626	Cyp4f18	3.38499	1.5397e-05	33.2	88.2	26	0.285843	34	0.47375	32	0.416773	26	0.405667	48	0.603641	56	0.55171	128	1.78186	149	2.00617	69	0.948494	39	0.520374
8	72137389..72140820	Gm26586	2.16492	0.000480883	28	48	26	0.759654	39	0.824096	28	0.629591	19	0.546236	28	0.666374	48	1.14748	75	2.03554	40	1.19177	42	1.11729	35	0.989896
8	72319033..72321656	Klf2	2.42534	9.1743e-05	351	679	367	9.87558	400	7.87236	293	6.08041	313	7.76821	382	8.30104	390	8.55241	1094	26.4162	720	19.7634	843	19.2065	348	8.88468
8	72424176..72443870	Calr3	2.00823	0.0172873	13.2	20.8	8	0.0540508	18	0.183237	15	0.0622175	12	0.127848	13	0.131705	18	0.158755	28	0.452601	13	0.139468	27	0.218133	18	0.103578
8	72771658..72784333	RP23-390K13.5	2.92918	0.00501932	6	14.4	7	0	6	0	2	0	7	0	8	0	14	0	24	0	15	0	14	0	5	0
8	75093621..75100589	Hmox1	7.38145	4.61689e-08	74	449.8	73	1.81692	90	1.80224	78	1.5802	61	1.57579	68	1.42656	197	4.32006	1359	33.0205	332	9.12642	221	5.29572	140	3.74291
8	75992509..76415040	RP24-325F22.1	2.03696	0.0401113	8.4	13.6	4	0	8	0	10	0	11	0	9	0	20	0.022215	11	0	11	0	16	0.0474817	10	0.0253644
8	77250366..77517953	Arhgap10	2.27434	1.04533e-08	1865	3338.4	1486	4.5562	1841	4.37797	2097	4.44637	1604	4.09929	2297	3.79843	3198	5.58372	4667	7.58238	3281	7.09822	2893	4.93415	2653	5.2057
8	77331970..77336922	Gm45285	5.34636	0.0166095	0.8	3.8	1	0.0707928	3	0.159996	0	0	0	0	0	0	1	0.059408	7	0.329329	2	0.146134	4	0.253954	5	0.339152
8	77517056..77523898	0610038B21Rik	2.39507	0.0101656	9.2	17.8	9	0.0314308	10	0.0473572	12	0.0964795	9	0.0297377	6	0	19	0.105505	31	0.17546	11	0.0324406	20	0.253691	8	0
8	77595982..77610698	Tmem184c	2.3132	1.2183e-08	146.4	267.6	115	1.57728	141	1.7457	185	2.10699	156	2.28453	135	1.5658	287	3.56234	314	4.38439	263	4.301	250	3.56254	224	3.32107
8	77610860..77769682	4933431K23Rik	4.53838	1.99361e-17	65.6	234.4	52	0.00993514	73	0.0374234	89	0.00762418	49	0.00939993	65	0.0161392	224	0.0750365	355	0.0462184	254	0.0615259	181	0.00891004	158	0.0380776
8	77663031..77724464	Ednra	4.76255	9.51664e-27	625.8	2362	565	3.10823	722	2.91058	694	2.69733	545	2.70259	603	2.25719	2327	8.48329	3311	12.6036	2570	11.773	1836	6.98183	1766	6.82843
8	82747616..82757987	Gm9655	3.48734	0.000449627	4.6	13	4	0	7	0	4	0	4	0	4	0	16	0.103964	20	0.0768434	6	0	13	0	10	0
8	82863356..83091268	Rnf150	4.08713	2.73047e-20	890.6	2860.2	663	0.608904	859	0.67418	1002	0.663146	850	0.675029	1079	0.651932	2350	1.72133	3987	2.88985	2803	1.99014	3090	1.92782	2071	1.6825
8	83082258..83086957	Gm45449	3.85227	0.00518078	2.8	9	1	0.027053	2	0.040761	4	0.0830413	6	0.153574	1	0.0219732	7	0.158917	19	0.478233	7	0.195454	8	0.194093	4	0.103684
8	83165081..83166170	Gm10645	3.05283	0.00261245	22.4	51.6	0	0	35	1.28266	22	0.821271	20	0.874478	35	1.3829	50	2.00031	52	2.35352	47	2.3598	54	2.26858	55	2.51694
8	83165352..83272934	Tbc1d9	2.5476	6.63463e-10	495.6	994.4	384	1.6933	463	1.73028	488	1.87312	508	2.43722	635	2.26787	861	2.78151	1261	4.61742	1015	4.79689	1024	4.1842	811	3.64187
8	83535780..83543170	Olfr370	7.48899	0.000219043	0.8	5.4	0	0	0	0	3	0	1	0	0	0	6	0.0349954	6	0.0387994	4	0.0645622	6	0.0373991	5	0.0199784
8	84974484..84978718	Junb	3.20574	8.7667e-16	1512.6	3820	1380	31.2013	1625	27.568	1449	24.9517	1406	29.8258	1703	30.939	3567	67.1414	4329	90.6269	4815	112.261	3201	64.5612	3188	68.292
8	85324303..85386345	Mylk3	3.02554	0.0118236	3.6	8.6	3	0.0123801	2	0.0186532	4	0	0	0	9	0.0301663	8	0.0415565	7	0.0345553	10	0.0511111	8	0.0222054	10	0.047448
8	86902453..86919422	Gm27167	2.90346	0.000262002	8.6	19.6	2	0	7	0	12	0	10	0	12	0.168562	17	0	24	0.096543	15	0	23	0.0930585	19	0.0994227
8	87661810..87959595	Zfp423	4.19917	4.93325e-20	394.2	1305.8	271	0.586212	395	0.662439	426	0.660273	371	0.563579	508	0.744926	1198	1.3806	2016	2.44556	1174	1.48334	1165	1.39911	976	1.10524
8	88647315..88688474	Nod2	3.77416	1.67416e-20	127.8	383.8	120	0.634509	133	0.501911	148	0.438228	109	0.42023	129	0.438062	454	1.72165	505	1.72185	314	1.48442	340	1.3088	306	1.29698
8	91798525..91802067	Irx3	2.53844	0.0223756	7.6	15.8	10	0.172779	7	0.101238	5	0.0736608	7	0.127144	9	0.124743	15	0.225544	33	0.553707	6	0.118886	11	0.189385	14	0.239126
8	92827291..92853420	Mmp2	3.11254	7.04138e-08	1612.4	4044.4	1515	22.5717	1858	20.8201	1914	22.0048	1335	18.3198	1440	16.8003	3652	42.807	8022	97.4962	4078	58.9645	2353	28.0719	2117	27.309
8	92853653..92856334	Gm45472	4.64455	8.37594e-05	10.2	37.8	10	0.334653	20	0.560249	6	0.114138	4	0.105542	11	0.18121	17	0.374446	88	1.72979	38	0.729185	23	0.533553	23	0.534414
8	93011619..93041516	Gm45463	29.5102	2.15786e-05	0.2	8	0	0	0	0	0	0	1	0	0	0	4	0.0299641	20	0.0996636	2	0.0737067	11	0.0320221	3	0.0342121
8	93020214..93048192	Ces1a	11.3947	0.0143589	0.4	5	0	0	0	0	1	0.0181006	1	0	0	0	4	0.0395877	18	0.175564	1	0	1	0	1	0
8	93166068..93197838	Ces1d	2.72622	5.65473e-10	148.4	314.4	119	2.50683	179	2.95083	163	2.6623	135	2.81649	146	2.45425	268	4.1698	314	5.91419	292	5.93706	426	7.10584	272	4.58939
8	93256236..93279747	Ces1f	4.31122	0.000615691	13.8	47.6	10	0.145271	7	0.0851203	34	0.346827	9	0.09163	9	0.104883	32	0.311544	126	0.991175	23	0.283216	25	0.159233	32	0.324781
8	93302369..93337308	Ces1g	20.5856	1.02439e-14	10.6	178.2	14	0.31086	6	0.100366	24	0.32375	4	0.0840326	5	0.0901748	129	1.47204	427	5.90845	140	1.76466	123	1.1948	72	0.787179
8	93351843..93379725	Ces1h	28.4196	0.0011614	0.2	8	0	0	0	0	0	0	1	0	0	0	3	0.023795	29	0.0791446	0	0	6	0	2	0.0543369
8	93363623..93431049	RP23-60O19.1	24.9651	0.000611799	0.4	11.4	1	0	0	0	0	0	1	0	0	0	1	0	44	0	7	0	3	0	2	0
8	93750147..93813722	Gm26843	2.61721	2.30816e-05	23.8	49.4	18	0.0762445	27	0.121261	29	0.104017	19	0.120229	26	0.123856	56	0.241714	77	0.362572	48	0.244826	27	0.15195	39	0.162342
8	93809966..93969388	Gnao1	2.25793	7.11781e-09	1012.8	1807	859	2.31093	1186	2.48936	1042	2.07915	891	2.00549	1086	1.72598	1809	3.40156	2539	4.68572	1468	3.46535	1662	3.42556	1557	3.24244
8	94152607..94154146	Mt3	2.21145	0.0306773	23.2	41.8	24	1.0943	28	1.01176	21	0.763419	20	0.894166	23	0.888822	27	1.12703	105	4.44279	26	1.18079	27	0.936783	24	1.14383
8	94170748..94173412	RP23-98C9.5	2.81942	0.026613	4	9	1	0.0198964	6	0.0899342	4	0.0610735	6	0.112947	3	0.0484812	3	0.05009	16	0.296186	10	0.205356	7	0.124904	9	0.171574
8	94172664..94173568	Mt2	8.57286	4.79586e-08	428.4	3019.4	342	30.66	547	36.9566	290	19.7223	564	47.5226	399	28.4919	783	57.891	7841	642.342	2453	220.677	3447	265.099	573	47.2625
8	94179082..94180327	Mt1	3.23419	0.00340735	900	2362.2	603	25.4055	875	27.8594	741	24.068	1191	47.8725	1090	37.5717	569	20.177	5625	222.119	2012	88.1082	3117	117.966	488	19.6533
8	94322158..94328100	RP24-263E2.3	4.0919	5.21109e-06	10.2	32.6	8	0.0713765	11	0.0739363	11	0.0753143	10	0.0844143	11	0.0797143	27	0.202155	20	0.166022	27	0.248635	64	0.512096	25	0.213718
8	94422898..94435103	9330175E14Rik	5.68178	7.70386e-08	11.8	52.6	5	0.0446479	15	0.100907	16	0.0959352	6	0.0337942	17	0.10154	113	0.726873	24	0.166162	41	0.313359	39	0.288296	46	0.359348
8	94434356..94527272	Nlrc5	10.0905	1.73816e-25	232.8	1822.6	161	0.530675	267	0.592625	230	0.488685	164	0.425298	342	0.638938	3239	7.20915	899	2.32349	1520	4.56866	1416	3.80177	2039	5.63503
8	94745590..94751699	Ccl22	4.4594	5.68088e-12	20	72.2	24	0.524537	13	0.154629	21	0.350024	23	0.431548	19	0.333426	98	1.70331	74	1.37922	82	1.81247	52	0.961284	55	1.00517
8	95017692..95045250	Adgrg3	2.07011	0.000160555	75.2	125	75	0.450158	80	0.339128	71	0.35454	66	0.437116	84	0.432984	136	0.77541	197	1.22342	117	0.782517	87	0.626814	88	0.533475
8	95239045..95306585	Cngb1	2.04662	0.0173769	11.8	19	7	0.0226719	15	0.0384299	13	0.0347966	12	0.058989	12	0.0276221	26	0.0713468	17	0.0369144	11	0.0351003	18	0.0203326	23	0.0380155
8	99024471..99416471	Cdh8	2.1966	0.00335057	21.2	36.4	14	0.0205519	20	0.0516095	26	0.0210286	23	0.0453711	23	0.0222571	40	0.0344935	26	0.0318692	26	0.0353535	58	0.0737254	32	0.0196919
8	102632095..102785642	Cdh11	2.2651	1.94305e-10	1093	1950.6	907	2.5309	1206	2.40913	1263	2.36263	1005	2.40019	1084	1.91056	2287	4.10784	2143	4.81478	1775	4.78187	1849	3.31119	1699	4.06828
8	104101625..104144511	Cdh5	2.32991	6.4285e-06	528.8	988.6	443	4.80659	634	5.15123	543	4.51146	521	5.35931	503	4.12948	848	6.95557	1836	14.8364	858	8.21625	761	6.08695	640	5.8384
8	104170442..104219122	Bean1	2.062	1.76795e-05	138.2	226.4	108	0.971244	157	1.09754	145	0.826848	129	0.904565	152	0.936786	263	1.55369	334	1.99085	161	1.17474	172	1.04796	202	1.3959
8	104339410..104347672	Cmtm3	2.19377	9.97091e-07	224	389.8	170	2.34399	247	2.16718	241	2.45286	231	2.78895	231	2.35097	420	4.39602	523	6.22864	435	5.91993	266	2.8347	305	3.52198
8	104628070..104631327	Rrad	2.00786	0.00217916	74.2	119.2	70	2.08464	83	2.05175	73	1.78036	71	2.06778	74	1.82975	85	2.00334	219	6.41304	101	3.29682	108	2.92494	83	2.44843
8	105131800..105150109	Ces4a	7.64893	0.00944601	1.8	12.4	1	0	3	0	1	0	3	0	1	0	10	0.0914439	44	0.729965	3	0	0	0	5	0.104408
8	105373274..105382862	Plekhg4	11.9367	8.08113e-05	5.6	55.6	4	0.0193588	9	0.0437522	6	0.0445676	3	0.018316	6	0.0235857	10	0.0812279	201	1.28782	19	0.139865	44	0.277783	4	0.0370975
8	105382807..105413502	Kctd19	5.21027	0.000639299	2.4	10.8	1	0	3	0.0262111	1	0	5	0.0658365	2	0.0141298	22	0.0437959	17	0.0647421	6	0	5	0	4	0.0166683
8	105686274..105698187	Carmil2	2.17235	0.00258595	67.6	115.8	60	0.367214	65	0.407684	61	0.355956	68	0.429719	84	0.431695	82	0.519006	126	0.773224	161	1.17693	158	1.12664	52	0.43518
8	105934333..105945843	Gm16156	2.38659	8.77542e-05	22.2	42.4	21	0.148734	21	0.0560249	23	0	19	0.140722	27	0.120806	54	0.374446	62	0.830297	30	0.307025	32	0.0666941	34	0.14251
8	105939551..105943382	Lcat	3.43123	0.00260919	6.2	16.6	4	0.118533	11	0.178595	4	0.0606412	1	0.0373826	11	0.224644	7	0.232099	30	0.698462	13	0.285463	20	0.318909	13	0.340719
8	105943590..105966097	Slc12a4	2.6123	1.10379e-09	383.6	799.4	379	3.45727	434	3.12733	389	2.97641	348	2.94275	368	2.79803	719	5.54258	1187	9.47701	692	6.67624	832	6.65674	567	4.678
8	105973097..105985879	RP24-248F14.2	3.14055	0.0355656	4.4	11.4	1	0.0166428	6	0.0376137	3	0.0127716	6	0.0157462	6	0.0270355	8	0.0698315	32	0.13936	6	0.0343548	6	0.0447767	5	0.0318926
8	105984944..105996423	Dpep2	3.01104	0.000567564	29.2	70	28	0.233585	31	0.246362	34	0.277841	17	0.176802	36	0.284587	33	0.294031	160	1.54303	63	0.687104	59	0.52371	35	0.358097
8	106237903..106425728	Gm26786	2.53734	0.0446318	18.4	38	19	0	30	0.0639849	15	0	8	0	20	0	29	0	108	0.410915	18	0	15	0	20	0
8	106587143..106594820	1110028F18Rik	6.46911	0.0179622	0.4	2.6	0	0	0	0	1	0	0	0	1	0.0321159	2	0.0331817	3	0	2	0.0408108	1	0	5	0.0757718
8	106935750..107019714	Sntb2	2.82201	1.2569e-12	1573	3497.2	1303	4.4622	1781	4.697	1771	4.3285	1351	3.9213	1659	3.95722	3127	7.90621	4940	14.2376	3354	10.7762	3664	9.09708	2401	6.50402
8	109075222..109273811	D030068K23Rik	2.89447	0.00123993	8.8	19.8	2	0	13	0	8	0	10	0.00665351	11	0	16	0	19	0.0065429	12	0	32	0	20	0.0202142
8	109575128..109579172	Hp	103.895	1.23241e-19	10.2	876.8	5	0.16508	15	0.273601	8	0.126682	11	0.312375	12	0.294983	203	5.15341	2896	86.9019	501	16.4591	607	17.0255	177	5.5993
8	109990437..109999803	Tat	6.38556	2.79575e-07	174.4	845.8	121	2.42521	160	2.20906	155	2.19947	183	3.37926	253	3.52777	1044	16.5775	98	1.72308	777	14.9277	812	12.1601	1498	24.8638
8	110741829..110805924	Il34	2.89755	4.58553e-11	457.4	1039.2	287	2.46308	407	2.95668	466	3.24026	449	4.14861	678	3.62743	1046	6.15548	1390	7.27788	907	5.97837	885	2.76724	968	5.26463
8	110754992..110758970	Gm15894	3.73305	0.00377182	3.6	11.2	2	0.0513051	4	0.0579764	1	0.0196857	9	0.218436	2	0.0416715	17	0.322907	10	0.238672	16	0.39715	5	0.115029	8	0.196633
8	111311797..111338177	Mlkl	2.25553	0.000972493	292.6	515.6	251	3.49962	355	4.18017	366	4.08139	219	2.72294	272	2.9547	948	11.129	208	2.16356	467	7.27162	383	3.94381	572	7.5667
8	111536097..111626030	Znrf1	2.64099	2.278e-11	1606	3331	1361	3.89103	1694	3.63143	1771	3.40921	1292	3.08811	1912	3.57157	3085	6.8032	4307	9.94683	3192	7.64216	3787	7.89386	2284	6.052
8	111623785..111630374	Ldhd	2.35163	7.6112e-08	122.8	224.4	100	0.935481	142	0.959658	130	0.885899	116	1.01691	126	0.864906	221	1.60348	182	1.28704	238	2.18786	257	1.94567	224	1.85942
8	116574400..116732991	Cdyl2	2.47485	1.18373e-08	543.6	1065	428	1.49549	505	0.878111	564	1.14763	473	1.3525	748	1.64339	1032	2.21468	1599	3.17158	911	2.97357	1032	2.07095	751	1.91757
8	116995679..117082449	Pkd1l2	2.32509	0.00238611	10.2	18.6	4	0	13	0.00962433	11	0.0147055	9	0.00604354	14	0.00518823	19	0.0107208	23	0.00594308	16	0.00659285	16	0.0286429	19	0.0489628
8	119623854..119635680	Kcng4	2.17461	0.00181308	58.2	96.6	44	0.599061	69	0.713692	64	0.630774	41	0.500884	73	0.769466	116	1.18081	57	0.635139	69	0.963407	93	1.12448	148	1.84211
8	119992438..120052793	Crispld2	5.02186	5.15138e-11	1067.6	4350	1046	9.01305	1211	7.97745	1128	7.76837	888	6.34313	1065	6.12159	2842	19.4492	10250	79.6131	3309	24.5969	3351	19.4114	1998	13.7621
8	120036194..120045287	Gm15684	5.96036	2.79451e-12	17	80.6	14	0.409225	20	0.440416	13	0.246744	13	0.359524	25	0.593543	54	1.22648	143	3.78024	82	2.29287	77	1.88744	47	1.14829
8	121054882..121083110	Fendrr	2.86308	7.82565e-14	1180.6	2664.6	1076	3.5594	1193	4.11242	1012	3.90734	1052	3.41296	1570	4.0708	2897	7.74204	2836	9.54889	2440	7.69345	2604	8.54578	2546	7.44793
8	121084386..121088144	Foxf1	2.13608	1.16141e-06	762.2	1299.2	814	17.499	899	14.44	791	12.94	631	12.6925	676	11.6808	1495	26.6058	1537	30.2742	1539	33.7881	1028	19.4544	897	17.8817
8	121198714..121203602	5033426O07Rik	30.5326	2.54388e-05	0.2	8.4	1	0.0189439	0	0	0	0	0	0	0	0	4	0.0635893	25	0.440635	7	0.136867	4	0.067957	2	0.0363022
8	121666814..121674088	RP24-365B9.2	8.32472	0.0175481	0.4	3.4	0	0	1	0.0146321	0	0	1	0.0183764	0	0	6	0.0651965	1	0.0180709	2	0.0400932	1	0.0174186	7	0.0558297
8	121729623..121794276	Jph3	2.09068	0.000298214	62	101.6	65	0.452077	66	0.519824	54	0.438217	50	0.315165	75	0.415504	108	0.688864	72	0.664126	106	0.871805	134	0.992241	88	0.592744
8	123411424..123422015	Tubb3	2.32153	6.99236e-06	180.6	331.6	174	4.79712	238	5.00391	152	3.2892	186	4.91469	153	3.38914	299	6.90793	346	8.82087	277	7.79307	476	11.7864	260	6.90817
8	123744631..123754726	4732419C18Rik	11.049	4.16572e-06	1.8	16	1	0	2	0.0225938	2	0.0230148	1	0	3	0.0121797	1	0.0125839	18	0.23718	25	0.092863	14	0.161379	22	0.100575
8	123891769..123894751	Acta1	7.90226	0.00463077	251.4	1558.4	359	12.2549	509	13.1072	37	0.953678	165	5.2911	187	5.15913	1596	45.8002	2014	64.3327	30	1.03326	166	5.0463	3986	130.717
8	124231391..124345724	Galnt2	2.58464	1.00434e-10	2290	4686.8	2136	14.4509	2484	13.2375	2188	10.4719	1911	11.5402	2731	11.2044	4373	20.8039	6410	28.2152	4941	29.268	4308	18.5236	3402	17.8565
8	124305132..124306507	1810008B01Rik	3.34623	0.000852048	4.6	12.6	5	0.319806	5	0.192742	3	0.147251	5	0.302578	5	0.259756	15	0.751451	20	1.13068	10	0.66016	13	0.745703	5	0.306423
8	124324778..124331795	Gm15775	4.2223	0.000289582	2.6	9	2	0.197115	1	0.0742486	3	0.226897	3	0.279744	4	0.320204	8	0.66166	12	1.00868	10	0.915512	9	0.795494	6	0.566598
8	125054195..125261858	Disc1	2.32582	3.01244e-08	165.4	304	127	0.181207	163	0.168016	174	0.192541	145	0.250573	218	0.350971	330	0.397709	407	0.492816	291	0.517924	276	0.400024	216	0.333892
8	125751508..125898317	Pcnx2	2.03112	0.000184315	53.6	85.4	44	0.102021	47	0.0871059	53	0.0887294	53	0.1287	71	0.154681	82	0.154106	83	0.139217	79	0.238677	108	0.189089	75	0.188987
8	126298558..126395482	Slc35f3	2.18405	0.0061335	24.6	42	17	0.0918559	29	0.1211	24	0.0704898	23	0.0869077	30	0.055956	22	0.0578128	62	0.170926	34	0.165912	63	0.0617837	29	0
8	128685654..128733200	Itgb1	2.23944	3.84325e-09	6049.2	10634.8	5371	60.8325	7187	61.0883	6748	57.411	5595	59.5224	5345	45.9485	10805	101.227	11234	112.533	11088	125.748	10565	101.142	9482	103.764
8	128734235..129065517	Ccdc7a	2.35178	2.73625e-06	107.8	200.4	82	0	127	0.0121453	137	0	101	0	92	0	195	0	281	0.0149995	216	0.00831974	198	0	112	0.00772347
9	5308828..5336783	Casp4	4.5851	1.76314e-21	359	1278.8	286	1.38634	404	1.66889	449	1.85354	282	1.48744	374	1.2305	1834	7.81989	895	3.00522	1197	5.88576	1070	3.76834	1398	7.02506
9	5345430..5373032	Casp12	2.92191	1.81516e-11	233.4	532.6	160	1.3394	210	1.42515	301	1.94974	243	2.02499	253	1.54774	686	4.09044	433	3.57154	514	4.74588	459	3.05874	571	4.08821
9	7272514..7283331	Mmp13	63.7238	7.51578e-19	30.8	1627.6	28	0.43641	38	0.448325	24	0.319676	31	0.563047	33	0.483361	342	4.97736	5144	85.157	1106	19.7166	1228	19.7826	318	5.49294
9	7344381..7369499	Mmp12	4.31073	2.41923e-06	20.8	73.4	18	0.102575	26	0.121432	22	0.112451	26	0.16637	12	0.0476081	52	0.282831	165	1.00208	65	0.415918	49	0.275974	36	0.231666
9	7368239..7388047	Mmp1b	7.39488	0.0020571	0.8	5.4	1	0	1	0	0	0	0	0	2	0	2	0	13	0.0680931	6	0.075538	4	0	2	0
9	7445822..7455975	Mmp3	180.961	5.13281e-29	19.2	2885.4	21	0.588827	31	0.665393	16	0.338897	17	0.445685	11	0.239131	825	18.1347	8888	218.782	1734	46.4012	2064	48.4242	916	24.119
9	7502352..7510240	Mmp10	107.381	4.14884e-18	15.4	1355	17	0.523464	24	0.556735	17	0.378074	6	0.174799	13	0.325132	269	6.09826	4386	102.219	856	22.9143	1087	24.2735	177	4.33701
9	7558456..7568485	Mmp8	29.2121	0.000145123	3.8	97.4	1	0	3	0.0164725	1	0	6	0.0206876	8	0.0355196	7	0.110095	407	7.52717	52	1.03813	20	0.274532	1	0.0209505
9	7571396..7581885	Mmp27	8.04874	8.79244e-06	1.2	8.4	1	0	0	0	2	0.0368238	2	0	1	0	6	0.0604027	14	0.0446457	8	0.0247635	7	0.0860686	7	0.137932
9	8544142..8680741	Trpc6	2.01193	0.00220502	471.8	760.4	445	0.900128	620	0.938323	546	0.71485	322	0.792222	426	0.578087	727	1.00131	1445	1.38282	636	0.98306	663	1.11701	331	0.65186
9	9660891..10904775	Cntn5	2.08389	0.000270201	300.4	488.4	249	0.117025	345	0.088161	262	0.0538825	298	0.121793	348	0.0190101	477	0.0785639	376	0.0979919	358	0.0966272	803	0.157425	428	0.100915
9	13297957..13709388	Maml2	2.18819	1.2217e-08	3199.2	5501.4	2431	1.5912	3303	1.64675	3539	1.6281	2857	1.41424	3866	1.35116	5776	1.86133	6717	2.49733	5271	2.45518	5634	1.56396	4109	1.96351
9	14885814..14903949	Izumo1r	3.93631	0.0129924	10.6	32.6	8	0.137131	14	0.068872	10	0.0526167	7	0.0648717	14	0.0742543	10	0.0767183	47	0.361495	81	0.849216	23	0.0819877	2	0
9	15709738..15743361	Slc36a4	2.1728	1.17653e-07	371.2	636.4	310	1.74314	427	1.8507	399	1.77942	372	2.11716	348	1.52778	587	2.75552	801	3.93763	667	3.96647	614	3.03204	513	2.81991
9	18495455..18674530	Muc16	6.07835	1.78712e-09	21.4	104	16	0.0160983	24	0.00909581	37	0.0355171	19	0.0228467	11	0.00980664	161	0.207707	122	0.151651	34	0.0540003	137	0.169638	66	0.0867637
9	20770050..20815067	Col5a3	2.23374	0.000122429	1059.6	1907.4	991	6.98522	1191	6.42394	1111	5.90424	870	5.70269	1135	6.33141	1674	9.29273	3877	22.12	1161	7.9973	1669	9.47706	1156	7.63306
9	20868642..20874307	A230050P20Rik	2.25717	4.72176e-08	139.2	248.4	113	1.61384	145	1.50805	174	1.86958	127	1.79117	137	1.60069	297	3.60713	297	4.04254	191	2.86689	266	3.43739	191	2.75064
9	21015985..21028817	Icam1	4.85931	8.85397e-20	230.2	896.8	179	1.75125	254	1.97896	253	1.96918	218	2.14017	247	1.89655	965	8.08287	1494	13.2951	810	8.34716	730	5.99864	485	4.36969
9	21028307..21032357	RP23-110E20.5	3.79613	0.0268177	1.6	5.2	4	0.0456446	0	0	2	0.0233516	2	0.0287905	0	0	9	0.114912	3	0.0424678	7	0.109926	2	0.02729	5	0.0728909
9	21032073..21039036	Icam5	2.55608	0.0169463	6	12.4	5	0.0539774	6	0.0542189	6	0.0690367	9	0.0851161	4	0.014614	22	0.241583	7	0.100441	12	0.148564	11	0.145224	10	0.155156
9	21526176..21545333	AB124611	2.5992	2.58011e-06	92.2	191.6	73	0.513016	95	0.634936	96	0.506168	85	0.936089	112	0.803609	180	1.32229	337	4.53445	191	1.9667	139	1.31452	111	0.947985
9	21937033..21948907	Plppr2	2.01292	0.000185466	70.6	112.2	69	1.11832	74	0.958698	82	0.932177	56	0.839165	72	0.955315	106	1.45625	165	2.26037	84	1.47266	90	1.22773	116	1.92135
9	22015005..22052023	Elavl3	2.1766	0.000142195	75.2	128.2	69	0.354005	115	0.487002	75	0.336625	63	0.371341	54	0.250029	110	0.503735	148	0.716016	114	0.659269	170	0.862716	99	0.589898
9	23223076..23485200	Bmper	5.98339	2.09451e-17	133.2	636.6	113	0.27428	127	0.165304	135	0.235739	125	0.207604	166	0.169311	429	0.708926	1167	1.82717	618	0.962511	638	1.0036	331	0.588678
9	28994750..29963141	Ntm	2.65657	3.84499e-11	229	477.8	192	0.131263	257	0.118665	254	0.0906578	190	0.111773	252	0.0639695	504	0.159723	560	0.170979	594	0.223542	364	0.211896	367	0.176079
9	31947018..32005460	RP24-63K13.5	17.8494	1.55765e-08	9.2	123.4	5	0	8	0	13	0	9	0	11	0.11735	151	0.121244	9	0	69	0	80	0	308	0.276866
9	32078281..32078765	RP23-65J2.1	2.50636	0.0405427	4.4	8.8	4	0.43731	5	0.411812	1	0.0838974	2	0.206876	10	0.887989	11	1.0092	9	0.915467	5	0.564199	9	0.882425	10	1.04753
9	32314707..32344350	Kcnj5	2.50066	0.000362555	22	44.2	20	0.20372	22	0.162	16	0.0955374	32	0.256994	20	0.147082	54	0.351414	39	0.284312	29	0.25699	59	0.395851	40	0.314481
9	32636221..32757820	Ets1	2.53093	2.48674e-06	1773.2	3559.8	1311	3.84104	1812	3.94933	1864	3.83091	1743	4.83563	2136	3.8464	2535	4.92949	5967	11.7688	3919	9.37517	3646	7.06337	1732	3.80618
9	32971037..32972384	Gm37192	17.2834	0.0255216	0	1.8	0	0	0	0	0	0	0	0	0	0	2	0.0660187	3	0.109793	3	0.121797	0	0	1	0.0376892
9	35046576..35119268	St3gal4	3.10503	1.57134e-13	315	776.6	242	1.12469	299	1.01129	371	0.918767	310	1.2529	353	1.28186	765	2.45089	1154	5.33335	725	2.73355	697	1.95222	542	1.79025
9	35607093..35611941	Pate4	1358.71	0.000238346	0.6	714.2	0	0	3	0.111789	0	0	0	0	0	0	0	0	11	0.4602	0	0	3560	152.418	0	0
9	36890982..37147407	Pknox2	2.5996	3.46854e-08	488.4	1013.4	344	0.424804	477	0.508897	462	0.304616	505	0.375564	654	0.271505	1012	0.561029	1676	0.777517	804	0.66127	823	0.468409	752	0.507116
9	37015758..37020671	Gm3896	2.79417	0.00571357	9.8	21.6	3	0.0259032	10	0.0975715	18	0.168963	7	0.0857773	11	0.115716	20	0.184769	45	0.530208	9	0.120309	19	0.22069	15	0.173735
9	37401897..37415115	Robo4	3.11025	3.91458e-10	140.4	348	131	1.17008	146	0.934228	153	0.951639	125	0.927275	147	0.999114	275	1.74562	586	4.10337	293	2.4876	354	2.34087	232	1.64814
9	37528078..37538319	Esam	2.2734	1.2751e-09	299.6	534.6	238	3.36601	347	3.58077	316	3.54816	268	3.56964	329	3.68034	533	6.06843	668	8.55205	506	7.0819	495	5.77203	471	5.98957
9	37539255..37544205	Vsig2	2.21288	4.22412e-05	63.6	109.4	44	0.375105	82	0.827578	58	0.555147	56	0.684447	78	0.587581	77	0.584594	145	1.09685	108	0.746658	120	0.913092	97	0.821506
9	37544492..37552904	Nrgn	3.18885	1.81606e-07	32.2	80.6	25	0.54739	40	0.549838	34	0.504077	15	0.241688	47	0.474246	88	1.19433	126	1.39207	53	0.97929	72	0.981822	64	0.769243
9	37659902..37669235	Panx3	19.4728	0.00112548	0.6	11.4	0	0	1	0.0149498	1	0.0152284	1	0	0	0	7	0.0832646	33	0.498504	0	0	0	0	17	0.228166
9	38752299..38756739	Olfr920	2.28305	0.00143327	12.4	22.6	12	0.181822	12	0.171221	15	0.191853	12	0.107517	11	0.110761	26	0.286091	30	0.507503	24	0.375326	18	0.264975	15	0.174213
9	39587396..39604403	AW551984	3.52219	1.08477e-15	102.2	283.4	99	0.828225	102	0.663354	107	0.648957	93	0.692875	110	0.686871	252	1.55102	303	2.10896	335	2.77146	313	2.1423	214	1.53701
9	40269217..40291618	Scn3b	2.22911	0.00100909	39.6	69.8	29	0.203901	33	0.182868	37	0.20863	42	0.330714	57	0.299682	54	0.301479	94	0.659466	65	0.541159	96	0.635664	40	0.232581
9	40685962..40785319	Clmp	2.52737	3.43985e-07	1799.8	3626.4	1598	10.845	2109	10.8413	2030	10.1305	1514	9.64885	1748	8.56472	2867	13.1329	6721	27.9818	2946	16.9033	3311	14.7392	2287	12.0179
9	40747281..40762673	RP23-138K22.2	3.47618	0.0245783	3.2	9.2	0	0	6	0.281308	1	0.0573102	6	0.42395	3	0.121317	9	0.438699	17	0.972773	12	0.770806	6	0.267904	2	0.143113
9	40780742..40784181	Gm16096	2.77742	0.00267889	9	20	10	0.635777	15	0.718449	7	0.292736	4	0.240611	9	0.413117	16	0.800299	37	2.07035	16	0.984303	21	1.19737	10	0.548255
9	41011098..41161697	Ubash3b	2.93639	1.04541e-11	503.4	1165	378	0.55007	495	0.490734	578	0.444338	444	0.51359	622	0.464419	1172	0.95966	1512	1.39394	1313	1.15042	1179	0.876282	649	0.748968
9	41327260..41655483	2610203C20Rik	3.97223	3.20011e-23	949	2970	709	0.5785	1010	0.690042	1038	0.665908	921	0.648695	1067	0.826631	2917	2.73749	3794	3.67796	2834	2.9799	3151	3.17051	2154	2.2069
9	41581908..41582283	Gm28119	17.5008	0.0251817	0	1.8	0	0	0	0	0	0	0	0	0	0	1	0	1	0.165549	4	0.734594	2	0.319147	1	0.170487
9	41805412..41838418	RP24-362F17.1	42.7368	9.48166e-06	0	4.6	0	0	0	0	0	0	0	0	0	0	7	0.0178391	4	0.0197782	4	0	4	0.0190644	4	0.00678939
9	42329619..42399929	Tecta	3.68381	0.00294485	3	9	5	0.00715475	3	0.0107801	4	0.010981	2	0.00676932	1	0.00581129	4	0.00600413	15	0.0532543	9	0.0664614	8	0.0320826	9	0.0479874
9	42518135..42944493	Grik4	3.72658	2.94001e-14	136.6	398.6	128	0.106724	118	0.0603005	119	0.109199	111	0.0925599	207	0.0794603	340	0.186584	457	0.239965	340	0.302918	470	0.295112	386	0.306773
9	43310848..43336115	Trim29	4.87181	0.000158289	29.4	118.4	19	0.244279	32	0.287545	25	0.199175	30	0.332235	41	0.347218	102	0.960912	352	3.62224	32	0.173337	35	0.328612	71	0.760685
9	43924751..43970253	RP23-181A8.2	2.75524	4.80917e-05	15.8	34.2	18	0.00878314	14	0	15	0.00674014	12	0.03324	20	0.0214018	23	0.0368533	42	0.0408593	29	0.0181306	36	0.0630153	41	0.0673248
9	43993984..44000673	RP23-181A8.3	3.30902	4.69712e-05	6	15.8	3	0.029134	8	0.0219482	7	0	6	0.0826936	6	0.0236635	21	0.0488974	14	0.0813189	16	0	14	0.104512	14	0.0558297
9	44011735..44041059	RP23-181A8.7	2.20367	6.08629e-05	31.4	54	25	0.2343	35	0.190089	44	0.235124	25	0.119365	28	0.146388	60	0.332742	48	0.184456	64	0.334837	54	0.258615	44	0.138151
9	44043384..44048579	Thy1	2.45351	2.86263e-09	284.6	552.2	278	6.43685	358	6.39132	282	5.18564	266	5.95009	239	4.52709	543	10.9068	605	13.0332	603	14.6109	589	12.3416	421	9.31031
9	44122186..44134485	Gm10687	2.14329	3.21172e-05	44.4	75.4	38	0.311616	60	0.358313	43	0.289476	45	0.341381	36	0.226461	79	0.344082	97	0.335706	65	0.389337	71	0.338298	65	0.424292
9	44511787..44561877	Cxcr5	2.18982	0.00990634	119.2	204.8	85	0.85933	148	1.06698	101	0.62281	139	1.37012	123	0.982332	124	0.948157	214	1.68788	313	2.94003	302	2.35481	71	0.44218
9	45138395..45154152	Scn4b	2.61383	0.000711546	24	49.4	14	0.13836	35	0.256577	15	0.114344	26	0.231604	30	0.22476	52	0.419779	70	0.653555	35	0.384475	25	0.209989	65	0.632258
9	45253837..45269149	Il10ra	2.25182	3.58795e-07	255	455	170	1.48552	264	1.87281	287	1.66344	257	1.86443	297	1.98224	568	3.70169	565	4.10407	494	4.13036	333	2.09352	315	2.41099
9	45370185..45396159	Fxyd6	2.41421	3.97207e-10	364	684	299	3.1631	431	3.52091	393	3.17041	323	3.237	374	2.67402	732	6.21891	615	5.5856	636	6.92919	750	7.02815	687	6.74183
9	45426628..45753712	Dscaml1	2.30264	0.000348147	68.8	124.2	58	0.0357103	77	0.0448375	48	0.0593751	62	0.0168933	99	0.0483416	143	0.11987	99	0.0775248	78	0.178145	187	0.165466	114	0.108351
9	46607255..46612726	RP23-158J3.2	6.45205	0.0187713	0.4	2.6	0	0	1	0	1	0.010517	0	0	0	0	3	0.0345024	1	0.012751	5	0.0282901	3	0.0368722	1	0.0131313
9	46913493..46927366	2900052N01Rik	3.33429	1.50755e-06	25.6	68.2	26	0.229469	26	0.160524	22	0.138359	25	0.186093	29	0.159756	47	0.343869	100	0.686246	81	0.659772	81	0.617379	32	0.235572
9	47085947..47227095	RP23-304K3.2	3.04791	0.0135115	6.2	15.4	4	0.0829145	7	0.031232	2	0	14	0	4	0	11	0	16	0	9	0	29	0	12	0
9	48591877..48605153	Nnmt	3.09137	1.49543e-06	22	54.2	20	0.437379	27	0.329502	26	0.516374	14	0.318321	23	0.409906	72	1.12936	75	1.43994	61	1.63209	30	0.422424	33	0.451313
9	48899213..48911099	Htr3a	3.30241	1.13999e-10	100	259.2	89	2.13826	124	2.32042	91	1.64089	106	2.43251	90	1.75743	210	4.18691	257	5.61307	232	5.83267	377	8.03582	220	5.0244
9	48935008..48964990	Htr3b	4.03489	1.50629e-06	13.8	44.2	20	0.153947	12	0.0662725	8	0.0506308	10	0.0832309	19	0.0535887	45	0.350658	30	0.184156	32	0.499378	68	0.493083	46	0.337155
9	49415194..49427021	Ankk1	24.5562	0.0162707	0	2.6	0	0	0	0	0	0	0	0	0	0	2	0.0301877	6	0.0669382	0	0	0	0	5	0.0517011
9	50488795..50507823	Plet1os	37.4961	6.96642e-13	14.4	415.8	9	0	14	0	5	0	28	0.0402951	16	0	258	0	46	0	400	0.131873	404	0.0763902	971	0.0408072
9	50494525..50505482	Plet1	47.8301	6.27724e-19	57.4	2074.2	43	1.00764	51	0.964279	29	0.376181	78	1.67482	86	1.37144	1309	25.8478	307	6.46124	2012	49.3023	2112	40.7387	4631	109.203
9	51054640..51077094	Layn	3.20303	6.5676e-08	84.2	214.4	67	0.770375	85	0.729603	112	0.72631	62	0.5831	95	0.55421	195	1.31144	409	4.30055	194	2.0446	149	1.0462	125	0.695959
9	52673042..52679780	AI593442	13.4763	0.00133533	1.6	16.4	0	0	2	0.01372	6	0.0419271	0	0	0	0	2	0.0152831	3	0.0254165	8	0.0751877	52	0.40832	17	0.139598
9	53850164..53854560	Sln	13.2432	0.00110757	4.2	46	3	0.120692	8	0.242463	0	0	5	0.190317	5	0.163382	72	2.36325	71	2.54528	2	0.0830459	0	0	85	3.23795
9	54365158..54501626	Dmxl2	2.67699	5.85551e-09	461.4	981.6	352	0.842155	463	0.811845	505	0.879044	449	1.01959	538	0.923917	827	1.56081	1652	3.48695	866	2.09681	902	2.01881	661	1.45321
9	54604877..54661870	Acsbg1	3.27031	2.18755e-05	49	131.4	47	0.279537	44	0.210591	35	0.124193	49	0.292319	70	0.382397	131	1.01241	284	2.32705	78	0.53148	72	0.514585	92	0.662551
9	55010111..55026562	Chrna3	2.10449	1.06659e-05	86	141.8	71	0.674757	115	0.766291	83	0.626004	71	0.609823	90	0.638037	160	1.16629	140	1.16189	118	1.01866	179	1.39091	112	0.955307
9	55028154..55048779	Chrnb4	2.4196	6.4313e-07	54.6	103.6	56	0.626658	61	0.600849	64	0.644836	42	0.51205	50	0.39331	101	1.02786	102	1.15284	97	1.24948	133	1.36668	85	0.955237
9	55538672..55546180	Isl2	2.59051	0.00050155	14.4	29.6	18	0.193429	15	0.163936	14	0.148437	10	0.183009	15	0.274941	39	0.446387	27	0.359934	15	0.174688	30	0.368627	37	0.440171
9	57236556..57249864	Trcg1	2.64276	0.0002714	29.4	61.6	26	0.0392624	33	0.0443677	32	0.0301298	21	0.0185737	35	0.047835	41	0.0494224	118	0.164384	38	0.0810474	71	0.12324	40	0.0376194
9	57483810..57485304	RP23-371B13.5	7.25131	1.55419e-11	24.2	141	20	0	40	0	27	0	20	0	14	0	97	0	319	0	109	0	97	0	83	0
9	57940112..57962865	Sema7a	6.38778	7.397e-26	245	1218.6	192	1.88108	294	2.16807	244	1.92471	213	2.32736	282	2.16774	797	6.30076	1562	13.0439	1412	14.3539	1505	11.6792	817	7.3943
9	58028677..58118823	Ccdc33	7.92377	4.30948e-07	2	13.2	0	0	4	0.0149554	2	0.0152341	3	0	1	0.00806205	12	0.0416479	19	0.0923502	6	0.0204894	19	0.0445085	10	0.00951048
9	58063788..58153996	Stra6	2.98216	2.17917e-08	103	244	101	0.718628	132	0.698999	117	0.621278	88	0.59385	77	0.421144	192	1.12978	387	2.47979	267	1.99042	216	1.3787	158	1.05462
9	60712989..60738801	Larp6	3.53215	2.60749e-17	83	230	56	0.651932	95	0.834932	82	0.68373	73	0.884098	109	0.988434	256	2.20659	276	2.91148	226	2.42235	202	1.754	190	2.06135
9	60743120..60770276	1700036A12Rik	5.59495	5.43942e-08	4.2	19	3	0	4	0.0218522	2	0	7	0	5	0	16	0	21	0	14	0	25	0	19	0
9	61013481..61019797	RP23-9A12.4	34.0016	0.000683345	0	3.6	0	0	0	0	0	0	0	0	0	0	2	0	6	0.0269435	4	0	0	0	6	0.110988
9	61259227..61293809	RP23-122B15.2	5.0756	0.0127421	0.8	3.6	0	0	1	0	2	0	0	0	1	0	4	0	3	0.0184218	2	0	6	0.0177569	3	0.0189712
9	65265180..65280605	Cilp	2.03214	4.48364e-06	506.8	810.8	454	5.42459	588	5.30794	539	4.92838	455	5.13237	498	4.84155	831	8.33004	851	9.53719	1067	13.2699	736	7.89566	569	6.3566
9	65398506..65414853	Rasl12	2.75717	4.10899e-14	252.8	549.2	220	1.29976	293	1.30152	256	1.10275	234	1.31376	261	1.28521	543	2.39149	659	3.25986	528	2.99967	544	2.13583	472	2.49074
9	65412714..65422955	Slc51b	5.25659	1.60145e-06	58.2	234.6	44	1.64531	51	1.2395	65	1.8939	54	1.91047	77	2.30827	367	16.2548	50	0.974145	174	9.72586	147	5.36563	435	24.0768
9	65521106..65529806	RP24-131G14.13	3.77492	0.00371669	2.6	8.2	3	0.0768461	2	0	2	0	2	0	4	0	13	0	14	0.0714978	5	0	5	0	4	0
9	65552698..65580040	Plekho2	4.35227	3.32563e-22	545.4	1874	488	3.38389	611	3.30541	603	3.15428	477	3.02072	548	2.69414	1638	8.25438	2487	13.9987	2141	14.365	1921	10.253	1183	7.07991
9	66713686..66766845	Car12	2.66533	6.95716e-08	181.6	374.4	144	0.946228	193	1.00326	238	1.09368	131	0.795782	202	0.778042	385	2.49001	410	2.14115	204	1.50714	470	2.56675	403	2.47365
9	66843664..66919687	Rab8b	2.54599	6.77524e-10	947	1916.6	752	4.20113	1008	4.34652	1036	4.10083	865	4.53659	1074	3.66706	1985	7.05102	2884	9.50605	1896	8.47561	1557	5.48571	1261	5.06654
9	67133560..67213918	RP23-225C11.1	2.47544	0.00460509	18.8	37.4	13	0	23	0.0490433	17	0	15	0	26	0.026438	39	0.0273153	76	0.0302845	17	0	37	0	18	0
9	71110659..71168682	Aqp9	3.86883	3.20147e-05	7.8	24.2	7	0.0255968	11	0.0289252	4	0.00982144	8	0.0484359	9	0.041581	17	0.0644412	43	0.20243	23	0.158515	12	0.0459116	26	0.0735771
9	71215789..71296243	Aldh1a2	3.18922	1.13423e-07	42.6	108.2	31	0.351306	56	0.352878	56	0.341482	35	0.421017	35	0.285341	119	0.825467	192	1.74323	81	1.1603	79	0.672126	70	0.762972
9	73101836..73104438	Khdc3	2.81386	0.00251248	6	13.4	4	0.0517306	5	0.0974287	6	0.0595467	7	0.146832	8	0.105043	11	0.15194	17	0.216586	8	0.106785	13	0.255162	18	0.346961
9	75625741..75637771	Lysmd2	2.00939	4.21878e-05	154.4	248	138	2.26803	184	2.53706	167	2.5316	143	2.63355	140	2.28875	267	4.15263	384	6.42646	212	4.68179	199	3.14348	178	3.0292
9	75643189..75684056	Scg3	2.09902	1.10207e-06	105.4	173.4	82	1.29752	124	1.34222	125	1.50099	92	1.30091	104	1.21117	182	2.55149	193	2.57658	179	2.87828	188	2.7441	125	1.72566
9	76014855..76136350	Hmgcll1	2.31171	1.44407e-08	201.2	361.2	156	0.350314	231	0.388535	270	0.268829	169	0.285408	180	0.213401	381	0.555289	386	0.679026	302	0.743222	354	0.567249	383	0.5501
9	77102081..77352969	Mlip	4.8078	1.74253e-05	25.4	98.2	23	0.0522402	25	0.0327962	24	0.0200445	29	0.0576637	26	0.0212155	107	0.16805	170	0.21872	27	0.0359457	30	0.00780836	157	0.241928
9	77636500..77660127	Klhl31	5.13873	0.0112461	19.8	81.2	30	0.204126	36	0.196838	10	0.0313291	11	0.0540764	12	0.059687	117	0.767419	96	0.68371	6	0.0252821	5	0.0366129	182	1.31433
9	79598991..79718831	Col12a1	2.25301	1.0609e-06	2388.6	4301.2	2258	7.22514	2957	7.20587	2773	6.6294	1927	5.83442	2028	5.18688	5344	13.3391	6149	16.0298	4289	13.3512	2681	6.16426	3043	8.83115
9	79688776..79690907	4930562D21Rik	3.60027	0.00142371	3.8	11	3	0.090898	4	0.0913046	8	0.186013	1	0.0286671	3	0.07383	14	0.355973	13	0.366477	9	0.281454	15	0.407596	4	0.116126
9	79815051..80012851	Filip1	2.161	1.32953e-08	1540.6	2623.6	1331	5.2847	1701	5.3841	1556	4.85377	1384	4.94096	1731	4.44448	2618	7.30698	3301	8.52713	2197	10.254	2645	10.1879	2357	7.92426
9	83778692..83806277	Elovl4	19.2908	1.57596e-07	18.2	299.2	23	0.262841	19	0.171611	21	0.228597	18	0.265261	10	0.128092	284	3.67619	915	13.4338	23	0.379799	29	0.377154	245	3.72727
9	85820241..85844323	9330154J02Rik	3.00327	0.000509997	19.6	47	8	0.0130697	13	0.0393845	21	0.0601778	29	0.185485	27	0.0955404	31	0.109679	86	0.510724	29	0.175365	52	0.187539	37	0.175319
9	86581371..86695953	Me1	2.22634	1.28883e-07	337	598.2	299	2.45277	392	2.47066	366	2.31579	306	2.6596	322	2.03698	669	4.70637	854	4.88463	474	4.42312	553	3.73206	441	3.32715
9	86695460..86701253	A330041J22Rik	5.80792	0.0197662	0.8	4.2	0	0	0	0	1	0.022296	2	0.027489	1	0.0235986	0	0	10	0.027032	2	0	5	0.0521128	4	0.0556767
9	86765923..86880654	Snap91	2.48409	5.74954e-07	105	201.6	83	0.238218	119	0.310777	102	0.27644	92	0.225385	129	0.268995	176	0.419319	169	0.427059	179	0.599685	285	0.672181	199	0.56784
9	87702800..87731260	Tbx18	3.25831	0.00501632	6	16	11	0.089909	6	0.0338667	4	0.0344979	2	0.0212664	7	0.00912834	23	0.160331	22	0.156847	13	0.104397	4	0.0201581	18	0.12922
9	88719629..88806264	Gm10634	2.40295	0.00010412	33.8	63.4	24	0.215194	35	0.162118	29	0.0825695	28	0.203602	53	0.244702	43	0.108352	89	0.280304	68	0.422004	65	0.250888	52	0.18557
9	88723285..88731914	Bcl2a1d	2.9739	1.46592e-05	27.6	64.4	17	0.737296	33	0.833168	32	0.518647	15	0.697577	41	0.898279	74	1.39213	92	3.02975	78	2.98051	50	1.21224	28	0.765313
9	88859011..88883554	Gm26611	3.48083	0.00253231	3.2	9	2	0	2	0	7	0	2	0	3	0	16	0.113367	6	0	8	0	7	0	8	0
9	88878994..88937342	Gm2396	3.83665	6.53424e-05	7.4	22.6	6	0.0154453	2	0	17	0.0118527	4	0	8	0	37	0.0648072	19	0.0287407	26	0.0637661	17	0.0138517	14	0.044397
9	88956900..88962419	Bcl2a1a	2.46033	0.00012287	20.8	40.8	15	0.712164	24	0.536512	17	0.69556	27	1.40885	21	0.57844	47	1.62991	42	1.44567	51	2.13831	39	1.16124	25	0.930494
9	88980921..88984176	Gm37833	8.54542	0.0387766	0.2	2.2	0	0	0	0	0	0	1	0.0154077	0	0	4	0.0546642	3	0.0454547	2	0.0336163	1	0.0146047	1	0.0156035
9	89199209..89207827	Bcl2a1b	3.04347	2.53367e-06	36.2	86.8	18	0.454305	51	1.32012	34	0.846676	40	1.4123	38	0.685284	76	2.17854	125	3.07957	114	3.75119	70	1.80433	49	1.43025
9	89199379..89215471	Gm29094	4.73175	5.90045e-05	12	47.4	19	0.319421	2	0	14	0.183841	20	0.528874	5	0	57	0.536104	38	0.148595	76	1.07147	35	0.214847	31	0.459081
9	90163069..90208071	Adamts7	3.66555	4.02699e-07	207.2	609	203	1.24077	228	1.07463	241	1.06227	143	0.710745	221	0.884385	349	1.67872	1418	8.13586	392	2.3696	554	2.81593	332	1.71453
9	90938980..90939195	Gm29408	48.6967	0.00111206	0	5.4	0	0	0	0	0	0	0	0	0	0	0	0	18	4.11112	2	0.506734	6	1.32091	1	0.235208
9	92249750..92272278	Plscr1	2.31284	9.13688e-06	1373.6	2474.8	1184	15.162	1535	15.6733	1602	15.2547	1227	16.3421	1320	12.8573	3627	40.8819	1338	8.67644	2409	30.5868	1965	18.3104	3035	41.684
9	92542223..92608428	Plod2	2.16105	7.33953e-08	891.6	1523.4	687	3.12129	865	2.50438	950	2.99895	917	3.45734	1039	2.78254	1491	5.66456	1949	9.06631	1442	8.23724	1562	6.5088	1173	5.28839
9	97444395..98033181	Clstn2	2.69576	9.4363e-05	99.2	217.2	76	0.0931714	85	0.0842293	67	0.0786492	122	0.220381	146	0.181624	183	0.1251	414	0.346747	143	0.13463	210	0.250674	136	0.0535635
9	98422961..98446575	Rbp1	4.56322	7.59999e-17	113.4	403.6	90	1.13965	152	1.59663	105	0.935937	92	1.13501	128	1.31541	273	3.05369	558	6.75266	442	5.81941	459	4.5186	286	3.54409
9	99629496..99669256	Dzip1l	2.00577	2.06811e-05	195.2	310.8	187	1.00238	216	0.961101	202	0.812931	162	0.678958	209	0.915936	286	1.19486	478	2.36334	258	1.52837	275	1.28715	257	1.50614
9	102505750..102546239	Ky	4.23334	0.0225572	29	96.8	38	0.180384	45	0.224224	11	0.048449	21	0.136533	30	0.102559	153	0.908249	75	0.436357	11	0.0279268	6	0.0161772	239	1.55552
9	102988712..103096002	Slco2a1	2.71392	0.000110694	1594	3320.4	1083	4.1024	1431	3.94712	1398	3.9578	1709	5.94082	2349	6.26898	4122	11.1961	1302	3.4166	3506	12.803	2444	6.31099	5228	17.3914
9	103082741..103085537	RP24-421P3.9	4.11695	0.00161014	2	6.8	1	0.0693122	2	0.104433	0	0	2	0.131157	5	0.225189	9	0.52349	5	0.257953	7	0.500772	7	0.435125	6	0.39847
9	103111787..103185276	Rab6b	2.18681	7.58318e-06	149	255	139	1.10664	186	1.13541	130	0.792615	130	1.01711	160	1.08717	210	1.44165	289	2.05924	201	1.82751	330	2.27793	245	1.81771
9	103482947..103761837	Tmem108	3.62995	2.7662e-15	184.4	521.4	118	0.0533976	169	0.0724092	210	0.0655633	169	0.0757816	256	0.125776	439	0.138912	672	0.193757	525	0.259031	569	0.138876	402	0.0716284
9	103557090..103565891	4932413F04Rik	3.70108	0.0308139	1.8	5.6	0	0	0	0	1	0.0147162	5	0.0544312	3	0.0311519	3	0.0160928	9	0.107053	6	0.0989643	7	0.0687926	3	0.0551229
9	105687809..105828160	Col6a6	2.30793	0.001769	27	49.8	23	0.104127	13	0.0261482	38	0.0843459	22	0.0656785	39	0.103369	77	0.20389	52	0.150702	49	0.17315	46	0.129699	25	0.0665132
9	106463962..106465938	Gpr62	2.73096	0.00853663	4.4	9.6	4	0.107281	7	0.141437	4	0.0823273	3	0.0761266	4	0.0871371	8	0.135043	13	0.299444	9	0.221456	9	0.216478	9	0.205584
9	106470322..106476949	Parp3	2.12893	2.46883e-07	533.4	895.2	516	6.02055	634	5.87469	582	5.07116	434	4.88248	501	4.52913	1150	10.7903	905	9.37589	716	9.05463	762	7.81621	943	10.2049
9	107674474..107679712	Gnat1	4.4474	0.0287199	1.6	6.2	0	0	2	0.0131878	0	0	4	0.0331248	2	0.0142184	4	0.0440706	17	0.146583	4	0.0180678	4	0.0313984	2	0
9	107975505..107984060	Uba7	2.75245	3.71332e-06	554.6	1186	429	3.04261	659	3.55763	547	3.08278	546	3.72582	592	3.40447	1774	10.2797	493	3.09624	1117	8.16983	1008	6.06847	1538	10.3857
9	107983058..107995007	Gm20661	2.6573	0.00520184	11	23	9	0	7	0.0184934	15	0.0188381	13	0.0232257	11	0	33	0	12	0	14	0	18	0	38	0.0235208
9	107996349..108045270	Gm20662	2.43695	0.0338942	9.8	18.8	7	0.0572303	16	0.064672	16	0.0439182	1	0	9	0.023242	22	0.14408	37	0.186365	14	0.118138	10	0.076988	11	0
9	108337089..108338273	Gm37401	5.88494	0.000639572	1.4	7	0	0	3	0	0	0	2	0.28915	2	0.248228	9	0.128232	6	0	3	0	12	0	5	0.146412
9	108662088..108684641	Slc25a20	2.64377	0.000888558	737.2	1478.8	510	10.2039	834	12.6289	870	12.8468	758	14.2227	714	10.0269	1806	31.2126	401	6.16668	1542	31.0309	1058	14.2986	2587	45.6328
9	108826320..108852969	Celsr3	2.88815	3.75475e-10	93.2	213	94	0.391206	94	0.281471	84	0.252986	76	0.291115	118	0.353451	178	0.531171	303	0.911992	205	0.771254	195	0.638611	184	0.644381
9	108853283..108913049	Slc26a6	2.14646	5.39116e-05	49.4	83.2	29	0.244982	71	0.420793	50	0.315836	44	0.324498	53	0.342248	93	0.666092	112	0.911726	78	0.677643	66	0.439409	67	0.478849
9	108953586..108984875	Col7a1	5.14189	1.08364e-05	53	225.4	73	0.257723	59	0.18639	45	0.122621	27	0.102412	61	0.19677	132	0.419575	628	2.50816	88	0.377723	193	0.762732	86	0.330897
9	109057933..109059734	Trex1	2.24586	0.0003408	101.6	178.6	94	4.29923	101	3.4478	114	3.72491	103	4.33006	96	3.45441	210	7.91396	93	3.87098	269	12.3578	158	6.34315	163	7.08701
9	110419747..110423012	Ngp	144.219	3.42832e-05	0.4	67.2	0	0	0	0	0	0	1	0	1	0.0352434	3	0.0364129	316	11.748	7	0.223925	10	0.19457	0	0
9	110741861..110769798	Myl3	7.08419	0.00835364	19.4	110.2	21	0.441001	36	0.605831	5	0.0597215	19	0.441788	16	0.337123	125	2.65586	183	4.10308	2	0.0267746	5	0.0465292	236	5.69195
9	110844506..110856522	Prss46	18.0889	0.000294277	0.2	4.6	0	0	0	0	0	0	0	0	1	0	1	0	3	0.109956	6	0.121978	8	0.176645	5	0.0377452
9	110951545..110984066	Lrrc2	4.50687	1.19775e-05	5.6	20.4	4	0.0141133	8	0	2	0	5	0.0133531	9	0.0458531	17	0.0829056	39	0.236359	11	0.0728337	17	0.101257	18	0.0946593
9	110984935..110990583	Rtp3	2.64269	0.00450321	6.6	14	8	0.121415	5	0.0653349	7	0.0665526	4	0.049232	9	0.0704408	22	0.247446	13	0.145241	8	0.107414	15	0.17111	12	0.149573
9	111019271..111042767	Ltf	95.5778	2.05089e-28	13.8	1027.2	26	0.368862	30	0.335776	8	0.0943542	2	0.0290826	3	0.0249667	791	9.19597	778	10.7247	908	13.896	1007	12.8462	1652	22.2217
9	111052781..111053193	Gm43814	5.57678	0.00482641	1.2	5.6	0	0	1	0.096721	1	0.0985236	0	0	4	0.417119	5	0.5387	4	0.477806	9	1.1926	2	0.23028	8	0.984116
9	111054486..111057519	Ccrl2	4.65853	3.76525e-10	35.4	130.4	26	0.530647	37	0.568897	32	0.422878	46	0.849641	36	0.580201	107	1.6956	148	2.54453	213	4.06557	69	1.09822	115	2.13154
9	111311739..111395775	Trank1	4.68531	2.79385e-05	13.2	46.6	7	0.0202026	17	0.0487032	17	0.0403089	11	0.0382286	14	0.0262547	53	0.118676	10	0.0225559	39	0.154302	45	0.126827	86	0.263258
9	112065091..112235938	Arpp21	2.3066	0.00282407	25	45.8	19	0.0121698	36	0.0275045	20	0.0116738	24	0.0230284	26	0.00988467	77	0.0561697	40	0.0226456	19	0.015701	42	0.0109141	51	0.0291514
9	114057140..114098728	Susd5	2.05642	0.000649405	46.6	75.2	31	0.285703	36	0.293503	52	0.398631	56	0.51605	58	0.411372	70	0.544901	78	0.77329	62	0.643377	92	0.803612	74	0.659482
9	116084293..116175360	Tgfbr2	2.32932	3.85138e-10	3503.2	6411	2917	12.4221	3838	12.2711	3850	11.7791	3051	11.612	3860	10.9996	6448	19.5009	8038	27.2368	6722	23.7974	5249	12.5576	5598	18.896
9	116572746..117629913	Rbms3	2.98552	6.46329e-13	3571.4	8428	2796	2.53076	3963	2.62776	3786	2.65329	3120	2.62087	4192	1.99766	7714	4.0467	12965	6.93123	7859	5.31873	7861	5.17862	5741	4.06908
9	118606690..118901003	Itga9	2.0793	1.94404e-07	2539.4	4168	2066	7.29414	2765	7.25578	2958	7.61322	2152	6.14455	2756	5.89091	4456	10.0032	5663	11.6999	4116	10.7519	3519	7.40715	3086	7.6693
9	119052778..119071525	Vill	3.14153	4.83931e-05	17.8	42.8	20	0.156342	20	0.135901	22	0.101518	10	0.0910273	17	0.0976809	29	0.222029	26	0.167839	56	0.508918	43	0.312777	60	0.483967
9	119335934..119341411	Myd88	2.25595	3.64718e-09	409.6	733.2	367	7.28666	418	6.23377	480	7.13975	392	7.3031	391	6.1525	931	14.9243	768	13.9995	716	14.2129	631	11.0021	620	11.2615
9	119483408..119579016	Scn5a	5.29733	3.44211e-19	78.6	323.8	55	0.229907	86	0.26436	79	0.246073	69	0.223246	104	0.334161	267	0.868202	368	1.15397	255	1.01786	480	1.65491	249	0.904333
9	119753759..119825456	Scn11a	3.44899	3.66253e-12	50.8	136	43	0.259263	45	0.228993	65	0.370473	41	0.262214	60	0.275934	145	0.690219	105	0.47412	166	0.968869	127	0.609344	137	0.856601
9	119971163..119984658	Csrnp1	3.35431	3.98098e-12	226	605.2	209	2.74814	259	2.5419	163	1.65198	229	2.74455	270	2.64134	531	5.38111	832	7.5996	702	8.7614	566	5.09349	395	4.16914
[truncated: 1,485 more rows]

## Sheet: Normal vs DSS (DO)
Supplementary data 1B. The identified DEGs (Down-regulated genes, Normal water group vs 2% DSS-treated group)
Chromosome	Region	Name	EDGE test: Normal water vs 2%DSS, tagwise dispersions - Fold change	EDGE test: Normal water vs 2%DSS, tagwise dispersions - FDR p-value correction	Normal water - Means	2%DSS - Means	Normal water - Normal water_2 - Expression values	Normal water - Normal water_2 - RPKM	Normal water - Normal water_1 - Expression values	Normal water - Normal water_1 - RPKM	Normal water - Normal water_3 - Expression values	Normal water - Normal water_3 - RPKM	Normal water - Normal water_5 - Expression values	Normal water - Normal water_5 - RPKM	Normal water - Normal water_4 - Expression values	Normal water - Normal water_4 - RPKM	2%DSS - 2% DSS_3 - Expression values	2%DSS - 2% DSS_3 - RPKM	2%DSS - 2% DSS_2 - Expression values	2%DSS - 2% DSS_2 - RPKM	2%DSS - 2% DSS_4 - Expression values	2%DSS - 2% DSS_4 - RPKM	2%DSS - 2% DSS_5 - Expression values	2%DSS - 2% DSS_5 - RPKM	2%DSS - 2% DSS_1 - Expression values	2%DSS - 2% DSS_1 - RPKM
1	4771131..4772199	Gm6123	-5.08253	0.000163686	12.4	1.8	7	0.347209	15	0.560511	19	0.723213	7	0.328505	14	0.564027	3	0.124874	2	0.0922984	2	0.10239	0	0	2	0.0950514
1	4773206..4785739	Mrpl15	-2.09588	1.54736e-07	567.6	213.4	431	3.00294	617	3.12913	651	3.22335	545	3.51385	594	3.03174	286	1.6486	217	1.34039	189	1.05245	178	1.01516	197	1.21007
1	5913707..5917398	Npbwr1	-16.7545	3.56255e-13	23.4	1	27	0.387769	26	0.281308	25	0.27553	20	0.258175	19	0.209972	1	0	0	0	1	0.0148232	1	0.01288	2	0.0275217
1	7349406..7397869	Gm26901	-3.92153	1.1399e-13	278.6	54.8	235	0.182631	287	0.252241	431	0.303659	177	0.0863963	263	0.24723	71	0.0510868	43	0.02832	43	0.0314163	63	0.0272979	54	0.0291647
1	13113457..13127163	Prdm14	-8.1862	1.56034e-10	64.6	6	53	0.765165	84	1.04382	86	0.761752	50	0.782643	50	0.554301	10	0.0867719	0	0	11	0.128067	1	0.0185464	8	0.118888
1	21240589..21265661	Gsta3	-2.9957	1.67233e-05	95.6	24.8	77	1.91162	154	2.40808	130	1.94794	63	1.27494	54	0.789062	23	0.289281	38	0.641452	18	0.129379	29	0.393464	16	0.210186
1	26681814..26687460	4931408C20Rik	-3.38488	0.0281449	6.4	1.4	4	0.0491189	8	0.0647569	7	0.0659638	6	0.0580911	7	0.0598437	2	0.0206098	0	0	2	0.0253484	2	0	1	0.0117659
1	34459762..34475733	Ptpn18	-2.28834	5.33579e-05	900	307	732	4.73834	917	4.59275	1016	4.90656	775	4.97079	1060	5.02414	490	2.97809	145	0.903848	329	2.46574	248	1.3424	323	2.10856
1	37611677..37720085	2010300C02Rik	-4.77571	1.34216e-12	2055.2	333.6	1725	11.3048	2181	10.3583	2240	9.80575	1660	9.08451	2470	9.4706	523	2.57774	124	0.495765	255	1.50972	365	1.47109	401	2.06223
1	37614259..37615372	4930556I23Rik	-9.77698	0.000118202	8.6	0.6	12	1.13623	4	0.285327	7	0.508628	8	0.716678	12	0.922875	0	0	0	0	0	0	1	0.0849159	2	0.181446
1	40691442..40697636	Gm37623	-5.73488	0.0126477	5	0.6	4	0.198097	2	0.0994913	6	0.253364	6	0.37485	7	0.375433	2	0.110826	0	0	0	0	0	0	1	0.063269
1	42491813..42495663	Gm37047	-27.8466	9.98117e-13	18	0.4	15	0	16	0	24	0.0763419	14	0	21	0	1	0	0	0	0	0	0	0	1	0
1	45905623..45906798	Gm18303	-7.25121	4.57614e-06	12	1.2	8	0.360706	11	0.373642	15	0.519008	9	0.383935	17	0.622574	2	0.0756745	2	0.0839005	1	0.0465368	0	0	1	0.0432015
1	45908068..45926523	Slc40a1	-3.8408	2.53145e-08	2780	580.8	1903	12.8383	2642	13.6481	3300	17.1885	2935	19.7895	3120	17.3582	1248	7.58832	425	2.57576	378	2.6793	247	1.57548	606	4.08784
1	54250683..54368727	Ccdc150	-2.11511	0.00444085	41.4	15.6	34	0.0422417	59	0.0397787	41	0.0405201	40	0.019983	33	0.0171549	23	0	25	0.0294763	10	0.0435987	10	0.0189416	10	0.0101185
1	55237177..55248470	Mars2	-2.27773	5.16534e-09	306.4	106.2	272	1.25822	366	1.28743	325	1.1493	271	1.186	298	1.12874	124	0.484601	119	0.519806	109	0.528181	97	0.408414	82	0.368869
1	55931241..55972328	9130227L01Rik	-20.6973	2.465e-22	70.4	2.6	68	0.113057	80	0.0851722	97	0.138815	49	0.171147	58	0.055097	9	0	2	0	0	0	1	0	1	0
1	56636044..56637435	Hsfy2	-18.8576	0.0277268	2.4	0	6	0.190459	3	0.08609	1	0.0292315	2	0.0360398	0	0	0	0	0	0	0	0	0	0	0	0
1	56793981..56978650	Satb2	-4.72383	1.00179e-07	14597	2380.8	12042	28.3164	15718	27.5819	20004	29.4866	9575	21.4328	15646	23.4181	4485	11.2815	570	1.1047	2114	6.65144	1508	3.18747	3227	8.82426
1	56971412..57050084	9130024F11Rik	-5.11075	2.10071e-12	296	45.2	289	0.598404	357	0.666416	401	0.778665	188	0.504628	245	0.602269	82	0.283835	22	0.060517	39	0.107414	32	0.104999	51	0.162037
1	57359222..57377544	4930558J18Rik	-9.97466	0.000105782	9	0.6	8	0.0258401	9	0.0584002	18	0.0991478	6	0.0488961	4	0.0209881	0	0	0	0	1	0	2	0	0	0
1	57377620..57385423	1700066M21Rik	-2.00073	2.66902e-05	115.6	45.4	89	1.24569	131	1.19776	131	1.25781	114	1.38019	113	1.17154	56	0.591454	46	0.472747	44	0.625938	40	0.396887	41	0.502553
1	57995971..58025899	Sgol2a	-4.17206	8.03119e-09	300.6	55.8	338	2.96307	403	2.68516	368	2.42214	186	1.5744	208	1.36902	75	0.558573	36	0.289668	53	0.53187	30	0.259957	85	0.730341
1	63176825..63180486	Eef1b2	-2.02935	1.20301e-06	2479.4	970.4	2056	42.5112	2879	44.9153	2687	42.3616	2480	48.622	2295	38.3729	1031	17.7494	1279	24.1796	780	16.2755	1025	18.7244	737	14.5071
1	64679871..64690659	2810408I11Rik	-2.28391	0.0416052	13.6	4.6	15	0.476738	14	0.279341	15	0.0406496	11	0.350821	13	0.215122	2	0	5	0.147853	8	0.164018	2	0.0950108	6	0.0507542
1	64730558..64737751	Fzd5	-2.28199	0.00240852	2123	721.6	1856	14.0937	2401	13.7023	2157	12.5278	1887	13.4796	2314	14.1254	1118	7.07828	211	1.49106	838	6.52137	480	3.24584	961	7.00176
1	67123026..67231259	Cps1	-113.824	2.99293e-81	362	2.4	323	2.31949	435	2.40897	462	2.32934	302	2.23067	288	1.72115	6	0.00801019	1	0.00888091	1	0	4	0.0171208	0	0
1	71027498..71103146	Bard1	-2.11623	0.000347512	405.2	148.4	417	1.74279	540	1.77882	527	1.36617	210	0.718071	332	0.85998	130	0.401012	163	0.409732	197	0.560908	156	0.268898	96	0.260354
1	74713574..74737892	Cyp27a1	-2.04427	0.000203324	813	312.4	536	8.41842	725	8.45607	881	9.26906	872	13.4596	1051	11.7727	467	4.83258	247	2.70165	273	4.18073	212	2.23212	363	4.6994
1	74902071..74935599	Ccdc108	-5.41312	0.0266527	6.2	0.8	6	0.0203494	16	0.0511011	4	0.0104107	4	0.00641774	1	0.00550947	1	0.00569229	0	0	0	0	2	0.00608327	1	0
1	74945315..74951672	Ihh	-8.27486	5.02085e-10	1065	102	944	14.5433	1122	12.8303	1301	14.5914	896	12.6077	1062	12.6885	243	3.2263	22	0.339896	76	1.18504	35	0.390034	134	1.78351
1	75171717..75180392	Abcb6	-2.7144	1.55824e-11	406.6	118.4	371	3.47174	489	3.41211	492	3.61351	324	2.83165	357	2.7064	156	1.19718	140	1.1324	96	0.885521	100	0.823117	100	0.812497
1	78595031..78609508	5730419F03Rik	-4.86241	2.53687e-14	129.6	20.6	129	0.582958	158	0.553741	115	0.622413	79	0.431651	167	0.76171	20	0.0425398	19	0.165074	18	0.0261603	19	0.0227308	27	0.267139
1	78657825..78707743	Acsl3	-4.67094	0	5366	879.8	4330	29.7308	5957	31.9236	5502	32.3785	4870	38.9411	6171	32.9752	971	5.67825	461	2.67218	945	7.08427	726	4.30017	1296	9.00194
1	78658038..78671512	Utp14b	-3.2937	1.07334e-12	1746	406.2	1539	9.78445	2059	10.071	1766	8.84916	1318	8.2774	2048	10.7571	399	2.20774	277	1.63824	410	2.67258	421	2.4213	524	3.24189
1	79606876..79671972	Ap1s3	-2.13957	0.000135054	1304.2	476.6	1024	5.50873	1468	5.91275	1564	6.82884	1032	6.20556	1433	4.96817	778	3.3241	241	0.582814	529	2.16779	488	1.1566	347	2.03008
1	86016816..86029958	Spata3	-11.1051	9.91368e-13	47.6	3.2	31	0.077938	32	0.058715	69	0.119619	38	0	68	0.211012	5	0	0	0	4	0	1	0	6	0
1	86045863..86055456	2810459M11Rik	-3.46515	0.001108	402.8	89	365	5.28487	439	4.85681	452	4.78852	353	4.71402	405	4.60283	136	1.64308	11	0.162915	95	1.36366	38	0.428276	165	2.30308
1	86275509..86301375	Gm16341	-2.46833	1.14201e-07	1080.6	335.2	879	1.40647	1161	2.11914	1469	2.80622	721	1.59684	1173	2.39898	404	0.708169	221	0.523432	359	0.145165	313	0.25227	379	1.07809
1	86386303..86426228	Nmur1	-3.1029	0.00494652	15.4	3.8	7	0.0938475	25	0.471336	15	0.0960242	19	0.355168	11	0.101634	4	0.0525034	3	0	7	0.12915	2	0	3	0.0599469
1	87470271..87475482	3110079O15Rik	-2.66272	0.00861476	39.8	11.4	36	0.0734402	42	0	38	0.112715	29	0	54	0.178951	16	0	1	0	12	0	7	0	21	0
1	87476834..87573870	Ngef	-2.7759	0.00352614	1087.8	301.4	859	5.82515	1099	5.86144	1242	5.37674	860	5.3315	1379	5.07325	533	2.09664	42	0.290568	296	1.69577	194	0.694114	442	1.74337
1	87509889..87597845	Neu2	-3.06503	0.00011405	45.2	11.2	31	0.184253	45	0.215923	66	0.251368	31	0.174327	53	0.0997702	11	0.0687206	6	0.0761907	6	0.0422604	22	0.091801	11	0.0784633
1	88095062..88220002	Ugt1a7c	-3.31844	2.49151e-13	2913.4	702	2232	11.7133	3014	12.5547	3471	12.7018	2532	12.4735	3318	8.47263	881	3.12183	1119	2.30355	574	1.42688	500	1.14966	436	1.63771
1	88211959..88218997	Ugt1a1	-3.02731	7.22589e-05	133.8	35.4	95	2.24112	182	3.14321	154	2.7444	127	2.77455	111	2.01395	52	1.04039	64	1.3753	20	0.442936	10	0.192435	31	0.685319
1	88226986..88262289	Mroh2a	-2.37875	3.82396e-06	270	89.4	290	1.16762	357	1.01134	306	0.919987	160	0.573038	237	0.740444	88	0.225313	132	0.348564	67	0.238449	83	0.291186	77	0.257256
1	90958133..90969661	Rab17	-8.23162	2.48121e-22	138.4	13	100	2.42227	140	2.36626	147	2.24695	130	2.84584	175	2.85387	17	0.312727	10	0.0990632	9	0.164841	8	0.0954877	21	0.28055
1	91179822..91225196	Ramp1	-3.61948	4.56376e-13	854.8	183.2	580	5.40415	834	6.25227	1156	7.6614	770	7.81895	934	5.47251	271	1.91415	113	0.783589	190	1.82907	152	1.13296	190	1.5803
1	91366430..91374217	Fam132b	-3.2752	2.70014e-12	287.8	69.4	262	3.63538	345	3.57596	343	3.41133	201	2.42372	288	2.69267	83	0.632279	105	1.08656	47	0.427709	54	0.354746	58	0.541439
1	91411483..91414038	Hes6	-3.17456	1.30212e-12	630.8	156	560	16.2473	782	16.9018	647	14.3136	576	15.7606	589	13.6968	217	5.31597	120	3.05606	142	4.23773	121	2.91945	180	4.97372
1	92439010..92473860	Ndufa10	-2.20342	2.79642e-08	1996.8	719.2	1689	29.1014	2343	31.3428	2182	28.6511	1839	31.1214	1931	25.0802	1001	12.6925	789	9.03204	610	9.57224	540	6.08257	656	10.4018
1	92933526..92950590	9430060I03Rik	-2.45292	1.86234e-05	79.8	25.4	68	0.251149	84	0.236505	89	0.216822	67	0.504942	91	0.356983	34	0.237105	21	0.146043	13	0.194413	29	0.197081	30	0.18048
1	92950865..92986391	Gpr35	-3.11471	4.36959e-08	1474.2	378.6	1046	3.49548	1241	3.12038	1921	3.97737	1251	3.6493	1912	3.84483	410	1.88506	721	4.28189	325	2.4655	237	1.27751	200	0.986912
1	93006334..93012269	Aqp12	-10.7325	0.00505723	4.2	0.2	1	0	3	0.0734297	6	0.0373991	2	0.0922196	9	0.118752	0	0	0	0	0	0	1	0	0	0
1	93151349..93160948	2310007B03Rik	-2.91156	0.00676525	102.6	27.2	78	1.38829	134	1.9568	114	1.47777	84	1.4618	103	1.30948	55	0.845586	7	0.104167	16	0.323556	8	0.100407	50	0.557825
1	93701935..93754864	Thap4	-2.22249	2.17686e-09	1171.4	415.6	992	5.54721	1203	5.16556	1324	5.28056	1066	5.47155	1272	4.75665	523	2.19787	409	1.47569	420	2.00641	377	1.29842	349	1.56647
1	93861306..93876494	Gal3st2	-3.3645	0.00326495	357.6	84	311	4.51819	289	2.98648	445	4.56985	368	5.06097	375	4.24629	179	2.16454	8	0.0805313	92	1.37577	31	0.326024	110	1.54256
1	93918311..93942650	Gm9994	-3.57299	6.07521e-10	434	95	327	3.87838	496	4.47718	560	4.59024	376	3.66945	411	3.52627	160	1.60304	49	0.035905	117	1.47373	70	0.519136	79	0.961375
1	93990509..94017147	Gm6086	-12.8171	9.88178e-15	636.6	39.6	475	2.37502	653	2.47931	825	3.0685	588	2.79717	642	2.49486	103	0.428073	7	0.0255164	36	0.186821	18	0.0836246	34	0.162921
1	97706048..97770411	Ppip5k2	-2.34006	4.41976e-10	1788.2	601.6	1429	4.11751	1928	4.27342	2091	4.46063	1641	4.69556	1852	3.83889	807	1.79383	545	1.18188	577	1.51455	586	1.20601	493	1.16258
1	105356007..105361737	Gm17634	-2.70418	0.00222802	21.2	6	17	0.647561	30	0.68872	18	0.409241	11	0.360398	30	0.773482	5	0.15983	7	0.177204	5	0.196578	6	0.204969	7	0.255485
1	105780718..105847981	Tnfrsf11a	-2.08954	0.00362628	5650.6	2115	4661	23.6547	6250	24.1477	6791	23.8363	4459	21.1064	6092	19.76	4026	19.7986	885	3.6351	1651	8.73259	1400	5.76832	2613	14.0488
1	118627945..118685168	Tfcp2l1	-6.32583	4.33648e-08	9006.4	1122.2	6596	30.6356	9134	32.0311	10341	35.59	8514	36.7512	10447	35.0636	2536	10.2024	176	0.684752	862	4.11121	655	2.43861	1382	5.77598
1	120190757..120272705	Steap3	-2.32242	7.65611e-08	925.6	314.4	737	4.472	999	4.71101	1101	4.51402	817	4.31888	974	3.58707	482	2.03213	290	1.47612	276	1.79073	218	1.01513	306	1.44014
1	128331590..128359664	Mcm6	-3.88156	3.97579e-12	499.8	101	525	5.30693	722	5.4705	607	4.46494	341	3.10724	304	2.41828	97	0.743835	118	0.877557	123	1.13771	99	0.723587	68	0.577082
1	131638306..131675505	Ctse	-3.24197	1.92934e-09	1176.8	287.8	1202	10.7386	1592	10.8118	1369	11.193	900	9.38464	821	6.45333	485	4.94095	207	1.05826	295	2.79679	185	1.20007	267	2.74058
1	131797381..131821473	Pm20d1	-16.8346	6.20072e-20	867.8	41.6	674	4.13447	889	4.2799	1005	4.41757	840	4.83972	931	4.14865	112	0.633133	19	0.126352	21	0.163528	14	0.0879607	42	0.2747
1	133250398..133269808	Gm19461	-4.1578	1.16492e-08	281.8	51.4	222	2.90422	243	2.41063	347	3.41643	184	2.43515	413	4.08216	63	0.846443	20	0.275064	39	0.664122	61	0.733023	74	1.04976
1	133309800..133323026	Golt1a	-3.67212	3.34387e-05	90	19.2	104	1.98943	89	1.33222	109	1.37825	61	0.993415	87	0.763051	30	0.440561	4	0	35	0.798522	15	0.2478	12	0.291222
1	133309827..133329901	Gm28040	-2.69212	0.0249003	48.4	14	28	0.434325	70	1.11794	47	0.305524	45	0.890344	52	0.499759	30	0.425224	9	0	1	0	6	0.0324593	24	0.381471
1	134962565..134974162	Ube2t	-3.40405	1.50112e-08	75.8	17.2	55	1.01054	103	0.873254	102	0.980763	49	0.674898	70	0.603524	18	0.0997682	22	0.276533	21	0.18406	15	0.133276	10	0.142391
1	135779434..135810989	Tnni1	-6.81533	2.03972e-05	485.4	59.8	467	4.10935	613	4.2054	554	3.59431	384	3.13547	409	2.8592	216	1.71806	23	0.10963	11	0.0760101	15	0.0528365	34	0.310475
1	135818598..135833342	Lad1	-2.66897	0.0120683	3601.8	1073.6	3309	47.5343	4210	46.0904	3841	41.7793	3190	42.7456	3459	38.6214	2581	31.658	183	2.30707	646	9.85091	465	5.74831	1493	20.4864
1	135871395..135919207	Pkp1	-5.51036	6.83569e-05	1106.8	166.6	1035	9.2454	1264	8.31673	1280	8.40694	876	7.37933	1079	6.76358	190	1.27538	481	3.41721	27	0.185184	23	0.132512	112	0.728097
1	135953578..136006342	Igfn1	-16.4009	3.50128e-09	23	1	19	0.0412591	9	0.0133212	23	0.0407083	24	0.0669197	40	0.0622363	1	0	0	0	2	0.00608351	0	0	2	0
1	136466343..136531511	Kif14	-8.2783	1.46124e-20	393.4	37.4	459	1.70467	536	1.55417	448	1.14316	227	0.774936	297	0.914737	29	0.0859174	55	0.157174	52	0.132089	30	0.0826368	21	0.0735735
1	136842571..136960448	Nr5a2	-8.00891	0	2573	249.4	1769	6.06732	2381	5.99288	3739	6.86333	1939	5.34927	3037	5.64353	368	1.00323	224	0.334521	202	0.667971	201	0.459487	252	0.818185
1	139454772..139494091	Aspm	-8.07099	2.60994e-24	701.8	68.2	670	2.48878	922	2.62973	815	2.27149	549	2.04739	553	1.68331	43	0.122855	101	0.327755	91	0.344701	69	0.221558	37	0.109588
1	150562524..150993435	Hmcn1	-5.4874	0	2793.8	398.8	2366	3.4355	3068	3.27242	3471	3.59839	2310	3.32382	2754	3.0282	497	0.470353	395	0.365502	312	0.420959	416	0.399434	374	0.429149
1	150625266..150783499	Gm20631	-4.13748	0.00446983	71.2	12.4	31	0.123942	60	0.122551	135	0.321004	38	0.139252	92	0.232797	15	0.0260024	1	0.00720723	15	0.0159904	2	0.0069471	29	0.0445332
1	151339604..151345231	Gm10138	-2.53526	1.55384e-06	61.6	19	59	0.0630486	67	0.284988	70	0.193533	46	0.0596521	66	0.256049	21	0	20	0	19	0	18	0.16963	17	0.12082
1	151344477..151364422	Ivns1abp	-2.39615	2.62276e-08	6366.2	2074.6	5044	39.8825	6721	39.6885	7687	45.5042	5875	44.4353	6504	38.5824	2868	19.0431	1441	9.08607	2111	16.2118	1810	11.4529	2143	15.4331
1	151748949..151755018	2810414N06Rik	-2.51129	0.00573104	22.6	7	19	0.460743	24	0.433879	31	0.412501	23	0.47225	16	0.249486	8	0	8	0.214338	1	0.0396287	7	0.0688673	11	0.25752
1	153899944..153909723	Glul	-2.01161	3.72956e-06	6724.4	2654.2	6472	98.1811	8460	97.4302	7834	90.4786	5428	77.3723	5428	64.9576	3281	41.1758	3292	44.7609	2494	38.3074	2043	25.9015	2161	30.5319
1	157458577..157492638	BC026585	-3.28915	3.36244e-09	71.2	16.8	56	0.920698	80	0.930071	94	1.10798	64	0.970089	62	0.679834	16	0.193158	17	0.0778745	21	0.259166	13	0.0938297	17	0.180444
1	160264324..160443072	Gm36975	-2.37706	0.0246791	37	12	25	0.203045	26	0.174817	22	0.0667783	27	0.0274439	85	0.353398	12	0.0486834	10	0.080963	9	0.119753	20	0.0520272	9	0
1	161176936..161237307	Gm6185	-2.46121	0.00357795	103.8	33.2	91	0	97	0	100	0.0105252	78	0	153	0.0111401	69	0	11	0	20	0	29	0	37	0
1	161240112..161251219	Prdx6	-2.31589	0.0392454	18042.2	6168.6	16845	222.365	21983	217.933	18196	185.184	16463	200.902	16724	164.152	13072	143.95	738	8.49326	6802	94.6061	3158	36.5034	7073	88.1718
1	162793188..162813972	Fmo4	-3.48995	0.00841626	11.6	2.6	16	0.143037	10	0.0862061	14	0.0878128	9	0.108265	9	0.0697073	7	0.060017	1	0	0	0	4	0	1	0.0137051
1	163945993..163994796	BC055324	-2.4341	3.32807e-08	224.6	72.4	198	0.818111	272	0.837821	281	0.804388	155	0.58053	217	0.571049	92	0.235999	89	0.237866	52	0.263873	67	0.183425	62	0.110233
1	164462442..164463989	Gm32391	-5.91897	6.22785e-08	24.6	3.2	26	1.37469	20	0.739736	25	0.97958	26	1.67225	26	0.638037	4	0.247203	2	0.0913583	1	0	2	0	7	0.376333
1	164503309..164514882	Gm26685	-7.69297	1.61419e-08	20.8	2	11	0.104842	18	0.118475	34	0.281593	18	0.148791	23	0.1916	3	0.0219954	1	0	2	0.054105	2	0	2	0
1	164575455..164578553	D630023O14Rik	-6.14665	0.000304886	11.8	1.4	12	0.20532	15	0.193348	20	0.262602	3	0.0485648	9	0.125075	4	0.0574335	0	0	0	0	2	0.0306892	1	0.016394
1	164705419..164712541	Gm36945	-7.16231	0.00642449	6.2	0.6	0	0	7	0.0895645	5	0.0912337	12	0.337449	7	0.193128	1	0.0498841	2	0	0	0	0	0	0	0
1	164863133..164936775	Gm20743	-8.9328	0.00487967	93.6	7.4	1	0	86	0.0574621	135	0.0877996	94	0.0841937	152	0.0722782	8	0.0106681	1	0	4	0	0	0	24	0.0243611
1	166002960..166038256	Gm26665	-5.4045	4.17919e-06	18.6	2.6	20	0	20	0.0952223	23	0.096997	8	0	22	0	3	0	2	0	4	0	4	0	0	0
1	167371966..167393841	Mgst3	-2.74663	0.00459656	2889	824.2	2489	92.1271	3334	92.6363	3080	85.2752	2653	91.463	2889	66.0735	1664	53.8259	145	4.27227	746	28.0371	364	9.23315	1202	41.1256
1	169497934..169531464	Nuf2	-5.65039	5.26e-11	211.8	29.2	208	1.11215	299	1.19692	242	0.840628	138	0.775337	172	0.733526	24	0.0842075	31	0.186722	45	0.215767	39	0.142486	7	0.0320486
1	171213970..171220701	Nr1i3	-2.46959	0.00372983	31	9.6	22	0.22824	39	0.325792	44	0.377957	26	0.284138	24	0.175626	8	0.0705656	5	0.0223532	10	0.123986	18	0.172371	7	0.0805697
1	171358446..171360798	Klhdc9	-3.0909	3.68173e-05	32.6	8.2	29	0.782765	48	1.12812	36	0.757392	19	0.515198	31	0.635784	15	0.171361	7	0.0316646	5	0.175633	8	0.122087	6	0.0652182
1	171418872..171420352	Tstd1	-4.27711	3.17866e-05	501.4	94	463	26.9706	589	25.5247	564	24.217	478	25.4598	413	18.6278	233	11.2396	29	0.39831	42	2.27241	36	1.0421	130	6.79744
1	171423185..171437318	Gm26641	-3.07582	0.00129931	16	4	14	0.111161	18	0	14	0.170609	11	0.105173	23	0.180576	2	0	7	0.0517122	5	0.0573661	3	0	3	0
1	172538133..172558129	4933439K11Rik	-4.54398	1.90478e-18	206	35.4	165	1.07992	242	0.881356	251	1.32596	158	0.868479	214	0.935614	56	0.347394	29	0.133967	31	0.241498	26	0.145274	35	0.1897
1	172555938..172563717	Vsig8	-2.57955	0.0053077	24.4	7.6	21	0.253973	23	0.212591	28	0.281518	29	0.400485	21	0.183363	9	0.094724	18	0.341317	4	0	3	0.0506151	4	0.0540766
1	173274382..173277777	Mptx2	-6.52368	0.00422143	5.8	0.6	4	0.267123	10	0.352167	5	0.102494	3	0.18955	7	0.325447	0	0	2	0.124266	0	0	1	0.0598903	0	0
1	174330518..174332873	Mptx1	-5.60276	2.88654e-05	24.4	3.2	13	0.862716	24	1.04989	38	1.93521	24	1.38133	23	1.07803	0	0	1	0	1	0	7	0.416609	7	0.4451
1	175574309..175578425	Gm36307	-3.80051	0.0441324	5.2	1	5	0	7	0	4	0	4	0	6	0.135574	1	0	3	0	0	0	0	0	1	0
1	175600374..175625635	Fh1	-2.46401	2.45488e-10	1713.6	551.6	1479	19.1023	1999	19.702	1822	17.706	1686	21.2975	1582	15.8075	775	7.71345	494	4.55229	523	6.26008	484	4.57024	482	5.36208
1	175880581..175913489	Exo1	-5.60016	1.11128e-12	109.6	15.4	122	0.497374	150	0.445844	139	0.386514	66	0.244225	71	0.255684	21	0.042267	17	0.0527192	15	0.051985	17	0.0564627	7	0.0180972
1	177983423..178172704	Gm16432	-2.09497	2.98432e-06	810.8	299	649	0.494042	877	0.448146	960	0.371388	644	0.286181	924	0.35214	341	0.228448	231	0.0656654	251	0.104064	357	0.0542532	315	0.135248
1	178276047..178276641	4930527J03Rik	-21.1388	0.00564486	2.8	0	2	0.1953	5	0.14713	1	0.074936	4	0.184779	2	0.158628	0	0	0	0	0	0	0	0	0	0
1	180165238..180199602	Coq8a	-2.69967	8.94088e-12	865.6	250.6	737	6.04069	1004	6.4526	1039	5.97323	692	5.19398	856	4.96338	223	1.23578	344	2.34877	225	1.32346	224	1.15895	237	1.74693
1	180641150..180690694	Lin9	-2.03659	1.68851e-05	266	102	216	0.746608	314	0.760977	359	0.797628	198	0.664836	243	0.642088	137	0.2887	100	0.27922	111	0.347523	75	0.137853	87	0.245469
1	180935022..180938400	Lefty1	-2.89268	8.11506e-08	114.2	31	88	1.41759	133	1.56784	138	1.64335	98	1.56952	114	1.10241	53	0.936505	26	0.561245	25	0.591478	19	0.351643	32	0.635785
1	181576559..181815774	Dnah14	-2.63286	2.05468e-07	131.2	39.6	111	0.114311	105	0.0713537	142	0.115291	128	0.0896123	170	0.114068	44	0.0465933	56	0.0638129	40	0.057306	30	0.0234323	28	0.0187761
1	182565007..182632352	Capn8	-2.64335	0.000128667	839.8	242.4	606	1.82841	783	1.82246	957	2.11546	676	1.94282	1177	2.53607	337	0.897014	78	0.209373	237	0.725826	222	0.416245	338	0.929852
1	184358329..184394271	Gm37223	-17.9234	0.0060101	526.4	22.6	319	0.551853	499	0.450386	3	0	815	1.78392	996	0.896461	5	0	1	0	0	0	103	0.164971	4	0
1	184376344..184382441	Gm37712	-18.5415	0.00149904	40.2	1.6	39	0.73758	37	0.74088	0	0	50	1.78339	75	1.1316	0	0	0	0	0	0	8	0.146995	0	0
1	184813068..184846451	Marc2	-2.06594	2.6958e-07	1599.4	609	1383	9.43855	1769	9.02681	1703	8.28046	1475	9.05875	1667	7.88066	788	3.79252	518	2.6717	526	3.3188	635	2.97699	578	3.21124
1	185332149..185357777	Bpnt1	-2.2603	1.65748e-06	842	293.4	795	14.4276	993	14.521	1066	14.2804	644	11.3029	712	9.47933	456	6.38145	240	3.14212	226	3.72278	248	3.37898	297	4.62264
1	185429357..185441819	9630028B13Rik	-15.0887	2.8976e-23	142	7.2	119	0.591575	130	0.551219	257	0.800425	69	0.324041	135	0.366693	9	0.104513	11	0.144843	4	0.0160679	8	0.0977305	4	0.044749
1	185447116..185455568	Gm2061	-33.745	3.36012e-26	83.4	1.8	69	0.24966	88	0.549779	144	0.7074	41	0.32706	75	0.499152	3	0.0483484	2	0	0	0	2	0.0344461	2	0.0368019
1	185454848..185468762	Slc30a10	-69.3207	9.64914e-41	295.2	3.2	242	1.87164	320	1.92337	520	3.06083	171	1.25505	223	1.40951	9	0.0609961	1	0	0	0	2	0.0081482	4	0.0348218
1	185487294..185498159	5033404E19Rik	-111.692	5.11614e-50	217.2	1.4	163	3.68429	250	3.8633	358	4.20275	136	3.48581	179	2.10283	5	0.167123	0	0	1	0	1	0	0	0
1	186087731..186117310	Lyplal1	-3.07027	5.81268e-12	134.4	34.6	121	1.7809	138	1.26571	140	1.4698	128	2.00288	145	1.14628	36	0.479368	43	0.18758	36	0.554902	33	0.0904047	25	0.289762
1	187044648..187215465	Spata17	-3.46251	1.02496e-08	99.4	22.6	81	0.0739008	101	0.111347	107	0.141778	82	0.0524398	126	0.0900366	35	0.0310081	27	0.0171894	9	0.0381375	16	0.016569	26	0.0177021
1	187608791..188214885	Esrrg	-3.72062	7.54977e-14	2552.4	529.6	2183	0.77725	2948	0.907273	2727	0.662003	1860	0.719218	3044	0.67293	544	0.250867	382	0.0953611	462	0.185128	844	0.191498	416	0.106389
1	187616852..187651824	Gm36388	-7.67218	0.000296347	10.6	1	9	0.126624	7	0.0953929	9	0.0971707	4	0.0599014	24	0.205695	4	0.0531303	1	0.0294528	0	0	0	0	0	0
1	189640606..189688086	Cenpf	-11.0822	3.5049e-38	1208.6	85.6	1267	5.04255	1544	4.58746	1353	4.00232	908	3.55939	971	3.04426	57	0.188246	118	0.421765	95	0.342467	99	0.339484	59	0.197023
1	191063012..191086474	Nsl1	-4.94582	6.88933e-16	200.8	31.4	207	1.07987	272	0.934051	229	0.836364	129	0.633833	167	0.674072	29	0.109081	26	0.102332	28	0.123841	43	0.152442	31	0.162867
1	191537356..191575544	Dtl	-3.77975	6.63581e-09	230.8	47.6	226	0.866308	315	0.891938	279	0.722417	155	0.584677	179	0.478476	40	0.096932	52	0.139709	73	0.214593	53	0.170923	20	0.0719382
1	191820370..191821993	Gm38037	-4.72711	0.00654576	6.6	1	4	0.130601	10	0.245971	6	0.150333	4	0.123565	9	0.238675	1	0.0273994	1	0.0303778	2	0.0673981	1	0.0292813	0	0
1	191821444..191833050	Nek2	-11.1201	1.31524e-27	410	29	452	4.86091	572	4.62614	446	3.51399	302	3.09936	278	2.34601	28	0.216768	29	0.284028	39	0.399911	36	0.284306	13	0.12375
1	192136896..192151026	Gm10516	-3.43717	1.8573e-14	202.8	46.2	153	0.988967	175	0.845337	258	1.09461	186	1.5295	242	1.03498	53	0.223441	51	0.141559	38	0.137407	49	0.153506	40	0.127559
1	193153111..193172023	Irf6	-2.81678	0.000149837	2367.4	652.8	2079	14.1467	2725	14.1158	2684	13.6939	2073	13.2214	2276	11.8376	1073	6.09948	178	0.990996	755	5.10189	403	2.24008	855	5.28964
2	3114224..3227806	Fam171a1	-2.32298	2.11146e-10	1673.2	567	1454	8.57072	1855	7.96757	1996	7.77713	1315	7.21679	1746	7.00016	642	2.54438	690	2.76543	511	2.58729	562	1.94836	430	1.7728
2	4989714..5012791	Mcm10	-4.26052	2.28149e-11	170.6	31	187	1.01333	234	0.913996	201	0.756462	108	0.476108	123	0.470316	25	0.0983415	27	0.115445	43	0.22056	33	0.154553	27	0.105679
2	5293457..5714515	Camk1d	-2.31123	1.76813e-08	7088.4	2406.4	5058	8.3316	6624	8.5356	8830	9.71372	5758	8.80818	9172	7.83414	2751	1.95912	3015	2.09901	2277	1.75375	2375	1.32536	1614	1.24499
2	6188465..6213033	Echdc3	-3.44343	4.38419e-15	192.6	44.4	167	2.07356	186	1.56212	213	1.59124	179	2.2608	218	1.66816	62	0.480597	51	0.29398	36	0.285356	40	0.283369	33	0.245983
2	10056016..10080510	Atp5c1	-2.16135	6.99319e-07	3347.2	1227	2682	56.1919	3657	57.5738	3476	53.0167	3435	68.2572	3486	51.5546	1819	29.1747	1074	17.1426	1034	18.9595	938	14.0814	1270	23.4853
2	10094593..10131396	Itih2	-8.76692	2.43214e-35	359	32.2	266	3.69487	374	3.856	376	3.86649	429	5.78098	350	3.71563	37	0.255033	27	0.297638	29	0.198108	34	0.243861	34	0.245213
2	10153571..10256529	Itih5	-3.9225	2.82133e-08	10340.2	2074.8	9033	53.648	11952	53.5122	11706	49.8893	9029	49.0307	9981	43.3619	3950	19.3138	848	4.05908	1940	11.5759	1079	5.21878	2557	13.4537
2	10339283..10374041	Gm13261	-4.07654	0.0249371	5.6	1	5	0.103968	9	0	5	0.0797848	6	0.0491838	3	0.042223	2	0.0436241	0	0	1	0.0536542	1	0.0466205	1	0.0498088
2	12300946..12312315	E030013I19Rik	-2.72035	0.0036023	21.8	6.2	10	0.112547	34	0.28616	19	0.205125	26	0.279521	20	0.194255	8	0.0472238	6	0.0654464	7	0.101643	3	0.0378505	7	0.0673985
2	13271601..13325827	Gm13270	-2.21326	0.00279307	36.8	12.8	19	0	51	0	52	0.0482684	31	0	31	0	13	0	15	0.0292607	14	0	12	0	10	0
2	14070332..14073934	Stamos	-5.4563	2.10207e-09	31.4	4.4	21	0.794365	40	1.54597	41	0.76199	29	1.06473	26	0.806507	4	0.166654	6	0.12318	2	0	5	0.118734	5	0.0634269
2	22622205..22693874	Gad2	-26.6626	1.50069e-39	238.8	7	171	0.460214	219	0.475869	267	0.519362	249	0.853769	288	0.615669	17	0.075726	3	0.00839576	4	0.0186274	3	0.00809273	8	0.0259386
2	23115606..23156024	Mastl	-4.58693	2.11845e-22	397.6	67.6	345	1.89994	477	2.07439	504	1.59183	314	1.76285	348	1.20771	60	0.215666	89	0.324506	71	0.331566	55	0.156397	63	0.255036
2	25085667..25095149	Noxa1	-4.21652	3.01345e-05	416.8	76.8	433	10.0014	478	9.04153	546	8.3293	280	5.61553	347	4.74089	150	2.61421	14	0.305093	59	1.15073	39	0.411713	122	1.82232
2	25180758..25183339	Nrarp	-2.3887	0.000208276	239.6	80.2	262	5.33935	326	4.99709	246	3.81373	171	3.24476	193	3.10246	78	1.30974	147	2.73226	66	1.39892	39	0.699849	71	1.31833
2	25289915..25291180	Lrrc26	-2.79836	0.0168863	430.4	121.6	377	14.5259	480	13.8971	443	13.1645	411	15.3875	441	14.1869	275	8.74976	10	0.414567	92	3.8631	62	2.35766	169	6.44668
2	25372321..25378213	Sapcd2	-12.1558	1.94252e-21	169.4	10.8	199	2.72772	252	2.45451	180	1.61645	99	1.30473	117	1.19393	5	0.0254339	16	0.19739	14	0.172049	9	0.122314	10	0.130679
2	25498651..25501719	C8g	-4.46311	0.000232755	13.2	2.2	11	0.319635	17	0.321064	19	0.40881	5	0.168009	14	0.317309	3	0.059607	1	0.0330432	2	0.0733118	3	0.0955517	2	0.0680576
2	27539805..27539930	Gm25541	-2.06188	0.0258539	37.8	14	25	10.5206	65	20.6069	40	12.9175	15	5.97232	44	15.0394	17	6.00351	17	6.6561	7	3.0404	14	5.28365	15	6.04821
2	27540426..27543362	Gm13421	-2.14696	0.0162707	25.4	9.2	25	0.264129	25	0.34822	39	0.354709	19	0.12495	19	0.482699	8	0.055413	13	0.430055	5	0.136307	8	0.296095	12	0.126538
2	28446800..28455508	Ppp1r26	-2.23389	4.06613e-07	171.6	59.8	151	1.27393	194	1.17299	208	1.30348	143	1.13388	162	1.05772	61	0.411786	57	0.438988	65	0.574641	53	0.380829	63	0.470165
2	30185124..30205847	Kyat1	-2.92773	2.52402e-13	557.6	150	467	5.47834	507	5.13842	544	5.12282	547	6.47045	723	5.77573	157	1.27873	158	1.26583	140	1.57273	162	1.17133	133	0.990723
2	30392254..30400529	Dolpp1	-2.00492	0.000227228	507	199.4	419	5.59268	518	5.00403	589	6.07899	446	5.80347	563	5.54163	330	3.67479	147	1.57171	187	2.6915	125	1.38261	208	2.56146
2	30794769..30803661	1700001O22Rik	-5.00984	3.88599e-11	40	6.2	32	0.437428	44	0.415505	47	0.437843	39	0.413863	38	0.216264	8	0.0957603	6	0.0530848	5	0.0785183	8	0.0511688	4	0.0546682
2	32395896..32405772	Ptges2	-2.27784	5.10961e-09	456.2	159	436	4.20375	509	3.56969	478	3.45119	405	3.64007	453	3.37183	192	1.37238	188	1.39476	125	1.12527	150	1.04357	140	1.18525
2	32587095..32599698	St6galnac4	-2.31948	1.71754e-08	804.4	272.4	725	5.06352	907	4.72669	1017	5.41741	591	3.90845	782	4.20576	380	2.17609	268	1.50695	246	1.62105	214	1.15911	254	1.73217
2	33716361..33718899	9430024E24Rik	-5.84794	0.000151882	17.8	2.4	19	0	16	0.0560249	21	0.285345	13	0	20	0	10	0	2	0	0	0	0	0	0	0
2	36807826..36808392	Gm13436	-2.37904	0.00321699	24	7.8	17	1.58978	33	2.32489	24	1.72234	16	1.41566	30	2.2787	9	0.706296	10	0.870079	8	0.772166	5	0.419338	7	0.627222
2	37483228..37703859	Strbp	-2.67691	2.78537e-11	5061.8	1466.4	3886	4.80792	5083	4.77864	6275	5.25458	4175	4.96393	5890	4.51589	1879	1.58712	1091	0.792367	1412	1.32879	1498	1.15204	1452	1.29359
2	48062548..48457245	Gm13481	-2.79866	1.6896e-05	70	19.4	62	0.0306142	92	0	100	0.0234932	36	0	60	0	18	0	32	0	17	0	14	0	16	0
2	49787688..49948849	Lypd6b	-2.01559	0.0173404	324.4	124.4	254	0.529424	334	0.567586	447	0.562538	248	0.539435	339	0.413474	218	0.580985	47	0.113672	126	0.315249	66	0.109569	165	0.214614
2	57997884..58045860	Galnt5	-3.5394	0.00294282	694.4	153	561	3.71951	758	4.36879	842	4.27694	668	4.5985	643	3.65813	300	1.99447	7	0.0552818	168	1.34917	92	0.618124	198	1.43465
2	58267453..58357895	Acvr1c	-4.53788	2.62397e-11	195.2	34	125	0.262494	175	0.206349	276	0.324051	162	0.340137	238	0.342983	57	0.0861966	46	0.0477832	13	0.0176692	30	0.0102352	24	0
2	62330073..62412231	Dpp4	-2.33022	4.58653e-08	1057.6	356.2	838	3.88511	1110	3.9636	1214	3.67687	1032	4.66028	1094	3.27828	409	1.23934	301	0.749488	420	1.38572	409	1.10623	242	0.812044
2	62664285..62694109	Gca	-2.1088	0.00032738	467	174	396	2.41088	490	2.49588	507	2.45884	400	2.48703	542	2.42563	297	1.78822	94	0.463089	160	1.30035	131	0.739309	188	1.16245
2	68210445..68472268	Stk39	-2.2445	4.66092e-09	3682.6	1284.2	2693	5.59666	3574	5.58676	4443	5.32135	3038	6.07477	4665	5.40625	1645	2.77486	1323	2.12069	1197	2.56241	1207	2.25528	1049	2.05066
2	68820311..68845252	Gm45622	-3.69037	0.0234312	6	1.2	5	0	8	0	8	0	5	0	4	0	1	0	3	0	1	0	1	0	0	0
2	69193895..69206194	Spc25	-3.37688	2.73779e-11	223	52	221	2.57801	288	2.25541	256	1.82519	171	1.9041	179	0.999684	76	0.530386	39	0.417818	59	0.411999	46	0.357989	40	0.254981
2	69686815..69713516	Fastkd1	-2.90036	7.77172e-13	551.6	148.2	365	2.31917	533	2.46377	695	3.4204	487	2.88851	678	3.20817	159	0.752634	169	0.960878	139	0.776074	162	0.87745	112	0.624972
2	70618628..70618876	Gm16510	-2.84507	0.0384772	8.8	2.4	11	2.34242	7	1.12297	10	1.63415	9	1.81328	7	1.21073	2	0.357403	4	0.792506	0	0	5	0.954877	1	0.204036
2	71719417..71730966	Platr26	-7.471	0.000416245	8.6	0.8	8	0	12	0	12	0	2	0	9	0	3	0	0	0	0	0	0	0	1	0
2	71873224..71903858	Pdk1	-2.50071	8.45279e-09	1596.8	503	1285	7.52517	1676	7.39451	1709	7.31263	1531	8.86105	1783	8.39315	751	3.60938	397	2.06111	372	2.20907	449	2.15788	546	2.77569
2	72476159..72486893	Cdca7	-2.46278	8.3134e-10	461.6	146.8	426	5.97802	599	6.28753	540	5.566	349	4.54359	394	4.35786	173	1.79265	148	1.72559	138	1.65788	151	1.66331	124	1.50733
2	73908447..73911326	Atp5g3	-2.35835	4.25933e-05	2985.8	1007.4	2677	63.3077	3701	66.1001	3265	59.1977	2732	60.9554	2554	47.9844	1877	36.7847	688	14.7933	729	17.7657	601	12.5805	1142	25.5772
2	74591330..74591909	Mrpl23-ps1	-8.00165	0.0331104	3	0.2	5	0.457102	3	0.206616	3	0.210467	0	0	4	0.297017	1	0.0767183	0	0	0	0	0	0	0	0
2	74668310..74671599	Hoxd13	-2.58805	3.25634e-07	2042.8	616.2	1889	34.5733	2479	34.5081	2397	34.4302	1569	27.2759	1880	27.6999	960	14.4798	357	5.94068	576	10.8441	473	7.29668	715	11.8879
2	74675013..74677705	Hoxd12	-2.80208	1.84623e-06	183.6	51.6	194	3.91297	244	3.67299	205	3.09914	136	2.53411	139	2.12448	82	1.33455	36	0.642464	49	1.01507	33	0.562978	58	0.982417
2	75978247..75981967	Ttc30a1	-2.3978	3.02091e-05	79.8	26.2	72	1.02599	101	1.06279	103	1.12634	70	0.943757	53	0.601857	32	0.370706	29	0.371227	30	0.426523	22	0.281151	18	0.232111
2	76406508..76600647	Osbpl6	-3.00013	3.59492e-12	1388.6	359.4	1070	1.4016	1443	1.48462	1545	1.29798	1156	1.2912	1729	1.2711	439	0.473133	277	0.333367	275	0.435077	469	0.486728	337	0.474577
2	84601439..84678041	Gm28635	-56.1897	5.37537e-11	330.4	4.4	319	2.65455	432	2.78456	215	1.22913	5	0	681	3.72087	5	0	5	0	5	0	5	0	2	0
2	84669215..84670770	Selenoh	-2.59275	5.15681e-07	175.4	53.6	163	7.50116	237	8.26464	191	6.7997	146	6.2543	140	5.293	66	2.59662	64	2.61716	67	3.00008	40	1.51362	31	1.34761
2	84998583..85037462	P2rx3	-2.66438	9.29651e-05	45.6	13.6	41	0.133082	54	0.0859357	48	0.102127	43	0.0719504	42	0.0308838	28	0.0159543	10	0.0176886	12	0.0196225	8	0	10	0
2	91044092..91053933	Gm13778	-2.34242	0.0203675	15.8	5.2	7	0	16	0	19	0	17	0	20	0.0642798	8	0	3	0	4	0	6	0	5	0
2	91457511..91513779	Lrp4	-2.60207	1.36139e-07	1749.2	519.6	1359	5.2196	1828	5.38492	2209	5.97725	1372	5.03871	1978	5.46544	760	2.37649	299	1.10841	529	1.92254	404	1.17252	606	2.0411
2	91982328..92024502	Creb3l1	-5.87383	0	4249	571.8	3678	50.0498	4646	48.7851	4635	43.3321	3370	37.1389	4916	37.6572	746	7.89759	694	8.98351	502	6.3915	401	3.76331	516	6.24571
2	92043373..92096042	Gm13780	-3.33775	4.97156e-06	28.4	6.6	24	0	30	0	37	0	24	0	27	0	9	0	7	0	5	0	4	0	8	0
2	92365046..92374869	Large2	-2.69849	6.34782e-07	155.4	46	150	1.1991	160	0.958096	121	0.724993	154	1.20326	192	1.1584	55	0.297305	50	0.380333	34	0.290654	63	0.472515	28	0.208895
2	103263433..103303278	Ehf	-2.83461	3.54405e-05	5477	1499.2	4214	28.7086	5604	29.3719	6411	31.1234	5256	34.1617	5900	27.8595	2480	15.2259	517	2.53922	1085	7.87146	1256	6.74576	2158	14.56
2	109280738..109341747	Kif18a	-4.05341	4.26145e-13	318.8	61	320	0.598621	423	0.694744	382	0.604229	207	0.387787	262	0.411752	50	0.0859882	62	0.0953352	88	0.239348	62	0.0967309	43	0.0775096
2	109890853..109901003	Lin7c	-2.01189	8.92407e-07	1999.8	783.2	1634	17.5573	2321	19.1733	2311	18.7836	1923	20.0293	1810	15.2703	1034	9.11388	743	6.97281	737	7.92885	650	6.02694	752	7.32689
2	110017817..110173360	Ccdc34	-2.51096	3.04457e-08	484.6	150.6	466	2.28007	578	2.08926	608	1.9917	349	1.56056	422	1.56299	198	0.624228	131	0.391177	136	0.634229	115	0.348054	173	0.635256
2	110196889..110256131	Gm13936	-2.96087	0.000787947	64.8	16.8	70	0.148318	66	0.0558682	79	0.0569094	41	0	68	0.0602343	24	0.062233	6	0	10	0	11	0	33	0
2	113831492..113848661	Arhgap11a	-4.293	4.62704e-23	643.8	117.2	576	4.65401	859	5.07937	731	3.96066	497	3.55651	556	3.10971	144	0.917972	108	0.786449	111	0.851906	118	0.695635	105	0.73368
2	118598211..118641591	Bub1b	-8.75741	3.23418e-23	572.8	51.6	574	5.77991	792	5.86806	645	4.45451	427	4.06034	426	3.15325	36	0.228988	82	0.66932	63	0.52487	54	0.433816	23	0.14261
2	118699103..118703963	Ankrd63	-3.78323	0.0416163	4.2	0.8	5	0.032724	4	0.0328704	3	0.0251123	3	0.0309612	6	0.0531588	2	0.0183076	1	0.0101488	1	0.0112584	0	0	0	0
2	118814003..118853957	Knstrn	-7.93676	2.21241e-28	499.4	49.6	493	3.47461	620	3.2604	566	2.64274	371	2.65524	447	2.34625	42	0.198415	71	0.420836	60	0.297085	51	0.258139	24	0.0886477
2	118829874..118834122	Gm14091	-12.2294	0.00191924	4.8	0.2	2	0.060668	8	0.365636	10	0.372451	2	0.1148	2	0.0985526	0	0	1	0.0564456	0	0	0	0	0	0
2	118861954..118882909	Ivd	-2.32364	5.44921e-09	686.6	234	618	5.25904	786	4.97054	738	4.71578	635	5.17622	656	4.28719	317	2.09348	235	1.60412	181	1.33214	207	1.20934	230	1.6612
2	119047119..119105501	Knl1	-7.11646	3.90327e-17	633.6	69.4	628	2.87404	871	3.08174	794	2.70093	391	1.82651	484	1.73944	43	0.130229	100	0.398503	91	0.378004	83	0.334017	30	0.130849
2	119112793..119147445	Rad51	-2.88346	9.97095e-06	154.8	41.8	169	0.956965	229	0.985277	183	0.679293	85	0.482887	108	0.466365	37	0.140537	53	0.23001	24	0.156387	56	0.314683	39	0.198666
2	119609512..119618469	Oip5	-2.75935	1.22188e-05	72.8	20.6	80	1.52093	95	1.50527	84	1.32735	52	0.987548	53	0.726673	19	0.150157	23	0.16648	12	0.123121	25	0.160471	24	0.257168
2	119618298..119651244	Nusap1	-5.69709	2.34264e-22	474.6	66	460	4.2325	673	4.86159	495	3.31817	397	3.97978	348	2.51466	70	0.361761	86	0.437547	77	0.633698	56	0.316316	41	0.287882
2	119742337..119751263	Itpka	-4.98427	8.79393e-06	147.4	23.6	107	2.53744	163	2.81246	163	2.88726	115	1.87645	189	3.03225	68	1.24826	4	0.0271361	16	0.30103	12	0.209254	18	0.279455
2	120027483..120032594	Jmjd7	-2.98636	8.37759e-06	91	23.8	65	1.43381	131	2.09919	110	1.84767	57	1.22859	92	1.58207	48	0.703773	16	0.327212	17	0.390909	23	0.363925	15	0.28513
2	121017891..121037072	Epb42	-5.78992	6.80149e-06	14	1.8	11	0.0587305	18	0.117986	16	0.0676042	9	0.0555667	16	0.0795043	3	0	2	0.00910716	2	0	1	0.00877846	1	0.0093788
2	121357714..121363737	Ckmt1	-3.32904	0.0129484	16060.4	3844.6	13225	272.045	17676	275.123	17899	282.631	16294	316.903	15208	248.742	9698	167.789	209	3.81465	2651	55.692	1342	23.2621	5323	103.625
2	121363728..121387168	Strc	-3.9232	7.00953e-06	63	12.4	47	0.0255372	49	0.0384772	71	0.0391943	56	0.0805385	92	0.0622263	22	0.0214304	2	0	10	0	10	0.0152682	18	0.0081562
2	122234749..122265340	Sord	-3.40059	1.40794e-14	1415.8	324	1148	20.9435	1579	22.2657	1610	22.0406	1255	22.2255	1487	21.3323	430	5.99721	229	3.23017	255	4.00216	334	4.44797	372	5.98341
2	122702047..122721456	4930417H01Rik	-2.43546	5.23574e-05	128.2	40.4	96	0.0280995	119	0.0423379	171	0.129381	96	0.132929	159	0.091293	49	0.0471612	25	0	27	0	53	0.0756008	48	0
2	122733290..122738362	Bloc1s6os	-3.1623	0.0491414	7.8	1.8	3	0	8	0.0573933	12	0.058463	4	0.144159	12	0.309393	2	0	0	0	1	0	2	0	4	0
2	126552407..126588243	Slc27a2	-3.68035	6.9699e-07	59.2	12.8	47	0.282492	60	0.425634	77	0.39021	51	0.481094	61	0.344173	26	0.177797	17	0.118274	10	0.116627	3	0	8	0.0270671
2	127103809..127133954	Ncaph	-5.08239	5.70141e-17	374.6	57.2	395	3.93955	491	3.56145	448	2.94761	253	2.35287	286	1.96989	39	0.206625	63	0.37799	71	0.432024	67	0.452674	46	0.283102
2	127270218..127298932	Stard7	-2.31525	1.22955e-10	1898.2	648	1570	12.2773	2134	13.0019	2120	12.6595	1685	12.9226	1982	12.053	791	4.7478	774	4.88284	568	4.15837	566	3.3826	541	3.7782
2	127801122..127831865	Bub1	-9.08749	7.13311e-17	249.2	21.6	279	2.11901	320	1.96334	288	1.69153	162	1.31353	197	1.21665	15	0.102197	32	0.260604	33	0.21368	23	0.163825	5	0.0233372
2	129198764..129211616	Slc20a1	-2.64792	1.04095e-11	2289.4	691	2154	17.7411	2758	17.5318	1921	11.8425	2120	16.192	2494	15.5985	917	6.07642	768	4.65043	635	4.91368	584	3.74969	551	4.12449
2	129205958..129230579	9830144P21Rik	-2.6747	4.70342e-05	56.6	16.8	55	0.477204	52	0.318651	53	0.282976	51	0.369406	72	0.431644	21	0.127419	19	0.0908164	10	0.0783577	26	0.175077	8	0.0623502
2	129268210..129297212	Ckap2l	-5.4298	6.28606e-16	368	53.4	351	4.47922	510	5.06803	408	4.00806	309	4.26991	262	2.64967	47	0.453902	65	0.707685	63	0.802504	69	0.727618	23	0.275322
2	130279309..130284547	Idh3b	-2.4727	3.4788e-11	1957.6	626.2	1645	24.5596	2196	24.6071	2147	23.9837	1930	27.0482	1870	22.0875	816	10.0254	629	8.05886	517	7.67653	567	7.07318	602	8.23985
2	130632839..130642803	Lzts3	-3.76521	0	882.2	184.6	773	8.25536	954	8.02297	1011	8.66055	794	8.05841	879	7.57631	256	2.42785	167	1.53152	141	1.51877	166	1.5769	193	1.9954
2	131186949..131198497	Cdc25b	-2.61336	6.13973e-11	494.6	149.2	504	6.07328	633	5.87186	516	4.72609	369	4.19856	451	4.2513	178	1.61133	159	1.58799	136	1.68821	141	1.40312	132	1.33554
2	132816141..132844197	Mcm8	-2.07761	3.41368e-05	100	38	91	0.812899	115	0.730584	117	0.755144	87	0.755615	90	0.66026	42	0.251326	49	0.291914	39	0.353269	33	0.217429	27	0.232298
2	132904389..132945906	Fermt1	-3.63118	8.50727e-06	2513.4	532.4	2105	14.0212	2839	14.362	3286	15.4079	1922	11.9367	2415	11.6378	867	5.0126	110	0.579986	667	4.75346	354	1.89411	664	4.17209
2	136873780..136891389	Mkks	-2.21587	9.90488e-07	655	234	557	5.58665	689	5.71892	773	6.17856	634	6.15628	622	4.92467	361	3.40585	186	1.95683	179	2.05206	216	1.75358	228	2.21986
2	143826528..143863173	Bfsp1	-2.79227	6.25761e-06	220.2	61.8	169	1.75267	241	2.35663	284	2.04302	183	2.14104	224	1.54971	115	1.11707	39	0.350908	44	0.43507	37	0.318346	74	0.807778
2	144305175..144332146	Ovol2	-5.80249	1.01792e-06	553	74.2	407	5.01882	529	4.61276	699	5.7001	463	5.2233	667	5.1363	163	1.95844	8	0.0233476	44	0.647507	53	0.540118	103	1.25029
2	144331459..144332639	1700108N11Rik	-5.70996	0.0444665	3.6	0.4	0	0	3	0.0871227	4	0.177493	3	0.164125	8	0.187863	2	0	0	0	0	0	0	0	0	0
2	147944740..148040203	9030622O22Rik	-8.08501	3.5777e-13	2581.6	245.6	1965	1.60774	2436	1.30619	3697	1.33054	1673	1.43165	3137	1.48509	440	0.34391	77	0	326	0.260296	100	0.0565433	285	0.151026
2	148042877..148046969	Foxa2	-10.4258	5.65348e-15	588.4	44.4	597	12.3946	731	11.5792	759	11.692	376	7.38753	479	7.85028	95	1.72729	13	0.24979	51	1.13149	17	0.280903	46	0.921778
2	149743927..149798743	Gm14133	-2.95455	0.0395852	8.6	2.2	2	0	7	0.0278174	12	0.0283358	8	0	14	0.0599826	5	0	2	0	2	0	1	0	1	0
2	150618105..150668500	Acss1	-2.5675	2.15765e-11	1740.4	529.2	1387	12.6009	1849	12.9766	2012	12.6664	1488	11.9099	1966	10.8921	679	3.28766	422	1.67313	507	3.0625	574	3.04117	464	2.78147
2	150749042..150771675	Entpd6	-2.61855	2.3224e-08	610.4	182.2	491	3.87546	704	4.48396	661	3.92842	521	3.76125	675	4.05872	281	1.97556	118	0.836861	153	1.07735	159	0.916202	200	1.37253
2	152345669..152375324	Gm14164	-2.30807	3.78661e-07	532	181.2	398	0	632	0.0199829	614	0	599	0	417	0	180	0	192	0	223	0	156	0	155	0
2	152593191..152599399	Defb45	-71.6909	4.52799e-17	28.2	0.2	33	1.16635	33	1.01385	40	0.757348	17	0.509314	18	0.291489	0	0	0	0	0	0	0	0	1	0.0859644
2	152847964..152895321	Tpx2	-5.52382	8.08215e-20	612.8	86.6	623	4.89765	806	5.04767	755	4.15864	390	3.22865	490	3.02955	71	0.456668	107	0.748915	98	0.854199	105	0.752387	52	0.325882
2	154559407..154569892	E2f1	-2.07314	0.000563809	109.6	41.2	111	1.61392	137	1.41849	150	1.50944	64	0.779393	86	0.983151	40	0.338592	54	0.610021	41	0.433792	32	0.376925	39	0.451027
2	155059310..155074497	Ahcy	-3.84657	1.85789e-14	157.8	32.2	128	1.1342	140	0.854455	210	1.76977	142	1.68119	169	1.32043	34	0.158633	42	0.263815	37	0.31217	22	0.0678116	26	0.126786
2	155517948..155585724	Acss2	-6.71389	0	3427.2	404.8	2970	12.5268	4029	13.0807	4058	12.2275	2774	10.5834	3305	9.66614	864	2.99475	180	0.524256	337	1.31931	216	0.6691	427	1.5447
2	155827548..155834854	Fam83c	-5.71569	4.29289e-18	166.2	22.8	140	1.69537	183	1.77	207	1.80299	121	1.27566	180	1.48546	34	0.34728	30	0.310508	15	0.151561	10	0.11972	25	0.243025
2	156445033..156447608	Gm14225	-3.66164	0.0381613	6	1.2	5	0.491872	6	0.444665	3	0.226476	4	0.3723	12	0.878928	2	0.165108	0	0	2	0.20307	0	0	2	0.188516
2	156927345..156992056	Ndrg3	-2.24848	9.62753e-09	1468.4	516.2	1061	4.40601	1474	4.91941	1593	5.0402	1432	5.68182	1782	4.79041	698	2.24923	538	1.5527	472	1.7877	459	1.28123	414	1.29617
2	157208550..157279549	Mroh8	-2.45717	0.000743163	40.8	13	36	0.0437852	42	0.0577251	56	0.0924015	22	0.0621397	48	0.0889089	21	0.101045	18	0.0814756	6	0.0225959	9	0.0294506	11	0.0524411
2	163054687..163084688	Mybl2	-2.31991	0.000199232	175	59	207	1.54538	248	1.52642	195	1.0278	109	0.671499	116	0.604358	45	0.230552	68	0.287566	68	0.378081	68	0.297719	46	0.241302
2	163493807..163541720	Hnf4aos	-5.22625	2.85547e-05	17	2.4	8	0.0555805	17	0.251231	25	0.213261	11	0.0525864	24	0.316009	3	0.0466422	0	0	3	0	3	0.0996916	3	0
2	163506808..163572910	Hnf4a	-2.8602	0.0107803	12734.2	3426.2	11194	89.1894	14135	85.2033	14577	85.1309	10532	80.4259	13233	73.9408	5878	44.4966	281	1.89037	3699	34.3462	1881	13.0012	5392	46.2485
2	163859751..163918683	Rims4	-18.6617	2.51054e-63	492.8	20.4	460	2.58601	570	2.80152	604	2.46011	344	1.81986	486	1.77929	21	0.116577	17	0.0994226	17	0.121322	23	0.143751	24	0.194537
2	164562413..164568510	Wfdc2	-3.90771	3.98248e-05	3361.8	668.2	3194	144.606	4213	143.454	3882	133.849	2769	117.277	2751	97.9596	1133	43.4037	148	6.01522	924	42.8217	230	8.55118	906	39.7972
2	164769898..164778822	Ube2c	-13.7	5.90788e-28	378.8	21.8	393	6.95428	573	8.18888	378	5.19583	270	4.66943	280	4.05828	21	0.256711	29	0.512309	19	0.315734	33	0.530398	7	0.117242
2	168180986..168230364	Gm20716	-3.44793	0.000799257	433.6	99.4	477	2.93797	350	1.42771	680	2.9779	327	1.78356	334	1.26238	181	0.782562	33	0	176	0.848645	22	0	85	0.44195
2	169234991..169237770	9430093N23Rik	-27.7912	0.00074869	3.8	0	3	0	6	0	6	0.15802	1	0	3	0	0	0	0	0	0	0	0	0	0	0
2	170192449..170194053	Gm17619	-3.34737	0.000789496	18	4.2	16	0.548901	17	0.413517	21	0.561632	22	0.761687	14	0.356667	9	0.184251	1	0.0340466	3	0.113307	2	0.0656355	6	0.17531
2	170346991..170427845	Bcas1	-3.64315	0.00203222	2408.4	510.4	1785	17.9649	2365	17.428	2813	18.2917	2130	19.1633	2949	17.9686	896	7.1784	32	0.182959	790	6.55277	242	1.29747	592	4.37394
2	170405181..170407175	Bcas1os1	-3.93841	0.00720017	9.6	1.8	7	0.29957	15	0.483605	10	0.295571	3	0.121471	13	0.417119	4	0.143653	0	0	2	0.088341	1	0.0383801	2	0.0820097
2	172356190..172370535	Aurka	-5.30387	4.40088e-21	329.2	48.8	336	5.17459	478	5.42921	350	3.9388	225	3.15157	257	3.09691	56	0.509839	57	0.604243	51	0.691929	43	0.41334	37	0.381389
2	173093609..173119525	Ctcfl	-2.67382	0.000321874	37	10.8	41	0.247236	53	0.273176	38	0.101188	22	0.0935669	31	0.187425	16	0.0138317	9	0.0153352	7	0.0170119	9	0.0295635	13	0
2	173153048..173159273	Pck1	-19.2087	3.19408e-31	2402.4	101	2389	35.9368	3167	35.95	2376	26.8658	1991	28.0317	2089	25.2075	177	2.20601	125	1.68329	91	1.45237	23	0.318961	89	1.25938
2	177032655..177038354	Gm14402	-27.5171	0.00764163	3.8	0	3	0	13	0	1	0	1	0	1	0	0	0	0	0	0	0	0	0	0	0
2	178430531..178487366	Cdh26	-3.32623	8.41139e-07	49.2	11.6	54	0.316876	43	0.291769	72	0.324225	38	0.233182	39	0.157285	14	0.0738656	10	0.0491369	13	0	14	0	7	0.0168675
2	180277646..180289879	Rbbp8nl	-2.85382	0.000246275	43.6	11.6	33	0.434434	52	0.60289	53	0.386022	29	0.389398	51	0.520004	13	0.0191878	4	0.0425472	7	0	17	0.123035	17	0.109541
2	181187247..181188771	Ppdpf	-2.59374	5.33524e-09	677.4	206	668	25.0038	878	24.9362	748	21.2893	540	19.3009	553	16.6339	301	9.1258	166	5.31738	190	7.08669	173	5.05427	200	6.95907
3	3508030..3658052	Hnf4g	-7.43338	1.2754e-08	4203.8	443	3239	5.08061	4133	5.33116	5877	5.10562	3011	4.80692	4759	3.93011	1067	1.97951	77	0.037516	298	0.499412	200	0.19889	573	0.907922
3	7925303..7954889	1700010I02Rik	-5.38087	1.43695e-14	103.2	15.2	113	0	132	0	80	0	82	0	109	0	24	0	15	0	11	0	10	0	16	0
3	9427020..9610085	Zfp704	-2.41624	5.32488e-12	4282.6	1387.6	3590	6.7744	4524	6.73487	4954	6.89507	3551	6.23846	4794	5.95125	1621	2.08263	1428	1.75279	1323	1.96595	1289	1.54925	1277	1.74845
3	10304791..10305120	A930014E01Rik	-8.86586	0.00313282	5.6	0.4	8	1.28543	3	0.363143	8	0.98643	3	0.456068	6	0.783045	0	0	0	0	0	0	2	0.288199	0	0
3	10321712..10335681	Gm38303	-7.2112	6.7981e-11	111.2	12	88	0.989251	120	0.745257	142	0.910976	92	0.842364	114	0.883848	26	0.166032	0	0	13	0.102103	12	0.354872	9	0.0947854
3	10331734..10335656	Slc10a5	-9.30811	1.32798e-10	579.6	49	458	6.12281	629	6.36403	660	6.77306	578	7.28918	573	6.23562	107	1.21365	4	0.0503018	38	0.530114	35	0.424255	61	0.764082
3	10339953..10351317	Zfand1	-2.26086	9.49671e-08	333.2	115.8	255	1.58217	361	1.82933	370	1.83746	334	2.04928	346	1.66305	149	0.773916	110	0.598268	87	0.523956	111	0.629789	122	0.632326
3	10366907..10428856	Chmp4c	-2.06654	0.0157104	2402.6	896.6	2028	7.56958	2540	7.31831	2744	7.08358	2176	7.71883	2525	6.42575	1371	4.38482	230	0.513534	902	3.3584	636	1.80085	1344	4.84025
3	14886273..14900770	Car2	-7.58709	2.06121e-09	5927.8	634.4	5271	105.106	7155	107.649	6828	103.49	5302	103.38	5083	82.0096	1747	29.8726	155	2.44427	463	9.26432	257	4.39796	550	10.5512
3	19223108..19311322	Pde7a	-3.04986	0	6047.4	1541.8	4825	11.1345	6592	11.5073	7699	12.7196	4547	12.2181	6574	12.0731	1898	3.22181	1411	2.05662	1595	3.07258	1479	2.39974	1326	2.78024
3	19227780..19240987	Gm16093	-4.32709	0.000370509	28.4	5.2	50	1.75844	13	0.713317	39	2.17983	12	1.02383	28	2.19732	4	0.454047	9	0.503403	6	0.558441	2	0.242617	5	0.129605
3	20308407..20309915	Gm43525	-8.05204	2.88788e-08	17.4	1.6	11	0.258233	22	0.389082	22	0.726612	15	0.325763	17	0.489403	5	0	1	0	1	0.0888429	0	0	1	0
3	20314473..20367177	Agtr1b	-2.4275	3.92388e-06	196.4	62.2	147	0.370451	268	0.520951	260	0.473804	139	0.350495	168	0.180534	81	0.186525	49	0.137867	51	0.178431	54	0.177188	76	0.141979
3	21753529..21800773	7530428D23Rik	-11.4058	9.67592e-12	121.8	8	102	0.109103	154	0.164386	168	0.16745	87	0.103225	98	0.177232	9	0.0457784	5	0.0507546	3	0	1	0	22	0
3	27097222..27153878	Ect2	-5.45239	5.32065e-20	863.2	123	892	5.08974	1242	5.45861	1012	4.28358	559	3.56742	611	2.3109	145	0.693969	95	0.412181	152	0.884009	104	0.397304	119	0.537669
3	30679058..30699843	Lrrc31	-16.0357	1.43768e-17	972.6	48	617	4.30644	943	4.45974	1238	4.89661	921	5.42878	1144	4.91665	121	0.508998	8	0.0225731	31	0.150246	34	0.141429	46	0.209217
3	30686085..30692366	Gm15462	-13.0823	1.464e-17	114.6	6.6	78	0.903026	85	0.723908	191	1.60806	81	0.887241	138	1.26005	11	0.10687	1	0.0107715	7	0.0836443	3	0.0311482	11	0.122021
3	32736990..32751566	Ndufb5	-2.39792	1.34499e-08	1116.6	368	889	16.7223	1178	16.7839	1247	17.9013	1090	20.3596	1179	16.4563	542	7.91833	338	4.87726	297	5.19408	278	3.855	385	6.88115
3	36564865..36572150	Ccna2	-10.9853	3.62319e-36	826	59.2	856	10.558	1160	10.6835	914	8.44101	615	7.18784	585	5.71702	50	0.370533	80	0.845786	54	0.562955	74	0.826906	38	0.323519
3	37714190..37724490	Gm5148	-2.9293	6.29569e-05	36.4	9.6	27	0.135924	44	0.235517	41	0.208614	35	0.231483	35	0.220802	9	0.0456259	7	0.0632318	5	0.0280581	17	0.0609496	10	0.0651179
3	40800019..40816883	Plk4	-2.1368	4.02341e-05	296.4	110.6	326	2.08008	400	2.11209	304	1.57542	210	1.36906	242	1.0945	134	0.667867	139	0.723636	110	0.700076	105	0.60019	65	0.285957
3	41742611..41803320	D3Ertd751e	-2.2719	2.36408e-07	230.2	79.2	175	0.862352	248	0.771467	245	0.84375	226	1.14226	257	0.954331	94	0.334697	62	0.220642	83	0.267016	86	0.299683	71	0.268536
3	51660360..51682677	Mgst2	-3.58657	8.75211e-07	1034.4	220.8	746	4.46758	1000	4.18551	1245	4.82393	895	4.36239	1286	4.48935	327	1.93464	76	0.386355	243	1.81784	124	0.693453	334	2.05799
3	53401731..53402197	Gm43471	-5.09228	0.0441579	4.4	0.6	5	0.567707	4	0.342148	1	0.0871311	6	0.64455	6	0.55333	0	0	0	0	1	0.117189	2	0.203653	0	0
3	60025717..60040160	Aadac	-7.61822	1.72112e-09	24.2	2.4	18	0.423908	24	0.505643	37	0.677719	23	0.601608	19	0.286925	2	0.0296447	5	0.0328671	0	0	3	0	2	0
3	61001639..61003786	Gm37035	-3.22683	0.00250613	17.4	4.2	24	0.592445	15	0.278951	22	0.416753	14	0.326976	12	0.2406	4	0.0828615	5	0.114836	3	0.0764347	1	0.0221382	8	0.189218
3	63696234..63899472	Plch1	-7.01647	0	2563.4	287.2	2356	4.03956	3005	3.92196	3272	3.16119	1767	2.6196	2417	2.31867	572	0.80369	143	0.09139	216	0.316819	169	0.181689	336	0.488227
3	69035288..69044755	Trim59	-2.37072	4.69251e-06	248.4	81.8	240	3.21117	348	3.18184	293	2.79199	166	2.08033	195	1.85015	80	0.823028	90	1.05967	100	1.24083	87	0.836999	52	0.651735
3	73635808..73708415	Bche	-2.3611	1.5559e-07	589.6	197.8	470	3.26434	648	3.46659	689	3.33804	593	3.9741	548	2.86861	299	1.57101	185	1.04653	169	1.24214	133	0.790079	203	1.21341
3	79812564..79852773	Tmem144	-6.03614	1.5343e-25	153.2	19.8	124	1.03402	166	0.847716	176	0.886854	127	1.02148	173	0.963368	26	0.089325	17	0.141478	21	0.156947	21	0.163646	14	0.101989
3	84160439..84306877	Trim2	-3.95697	0	5269.8	1044	4045	7.50583	5509	7.45413	6702	7.92329	4352	7.27044	5741	6.61242	1501	2.22323	948	1.32369	821	1.45331	1020	1.38618	930	1.30988
3	84593574..84597032	Tigd4	-4.65274	0.00230006	13.6	2.2	11	0.168622	16	0.184774	24	0.282326	9	0.130531	8	0.0996068	7	0.0900481	0	0	0	0	0	0	4	0.0587511
3	87796951..87816101	Insrr	-6.09949	2.94536e-16	92.2	11.8	70	0.649575	81	0.552278	96	0.598177	92	0.755058	122	0.866777	18	0.140171	7	0.0604365	14	0.134088	8	0.0665774	12	0.0978045
3	88030878..88033150	Gm42644	-3.19964	0.016353	15	3.6	11	0.256605	15	0.26361	10	0.179016	18	0.397279	21	0.397896	6	0.117457	1	0.0217041	2	0.0481542	0	0	9	0.201164
3	88081971..88121048	Iqgap3	-10.8922	1.52281e-41	700.4	50.4	764	3.18124	954	2.96856	732	2.23039	498	1.96545	554	1.75539	43	0.101626	62	0.177677	50	0.206717	49	0.146201	48	0.142811
3	88242874..88254709	Rhbg	-2.69625	0.011871	21.8	6.2	18	0.273742	33	0.391827	16	0.294096	11	0.284895	31	0.355746	11	0.183775	4	0.076407	5	0.141268	1	0.0245498	10	0.157372
3	88328655..88336148	Tmem79	-2.97754	8.16489e-06	334	88.6	310	4.64323	418	5.11668	379	4.52735	263	3.9624	300	3.66784	171	2.16982	54	0.491302	65	0.920891	43	0.571549	110	1.55276
3	88394143..88410331	Pmf1	-2.69985	1.46225e-12	357.2	104.2	302	8.2813	405	8.21978	416	8.19226	308	8.28079	355	7.42763	119	1.91029	126	2.19098	110	2.39001	84	1.30234	82	1.76746
3	88542029..88548300	Rab25	-4.58983	4.30608e-06	1431.4	248.8	1336	40.0294	1771	40.3039	1602	36.0448	1192	33.5549	1256	29.1922	610	15.24	57	1.29747	143	4.18714	124	2.92764	310	8.59403
3	89136142..89146784	Pklr	-2.98775	0.00386405	705.6	183.8	641	9.74944	872	9.88769	775	8.7894	553	8.03051	687	7.8123	357	4.62017	19	0.243923	199	3.12872	101	1.21968	243	3.42259
3	89333390..89338028	Efna4	-5.11662	4.88642e-17	89	13.6	66	1.72435	93	1.97356	94	1.78131	89	2.25895	103	2.15472	13	0.111311	18	0.431938	11	0.136904	15	0.237913	11	0.31773
3	89361975..89377549	Dcst2	-3.5979	1.19791e-10	290.4	62.8	239	0.278462	313	0.279708	344	0.213691	230	0.153686	326	0.150783	94	0.0389467	43	0.0647704	69	0.0479013	33	0.0624327	75	0.0444683
3	90237500..90243512	Creb3l4	-2.70867	0.000221749	198.4	56.6	137	3.34754	217	4.09212	256	4.45921	205	4.60142	177	3.23199	87	1.72262	20	0.352592	61	1.62976	36	0.623087	79	1.72477
3	94310089..94332540	Them4	-2.68317	9.31281e-11	283.8	83.4	242	1.37006	331	1.54821	293	1.26367	232	1.49568	321	1.4338	123	0.585918	81	0.306419	67	0.367115	70	0.330803	76	0.366048
3	94443318..94451130	Mrpl9	-2.08329	8.71011e-07	646.6	244.2	474	8.5921	773	10.5369	740	10.2516	636	10.9503	610	8.22154	335	4.7575	236	3.44951	211	3.64443	204	3.13149	235	3.85313
3	94693556..94704413	Selenbp2	-11.7043	5.52218e-16	626.6	42.4	524	11.3472	764	12.5061	754	12.4346	529	11.0894	562	9.12174	100	1.80259	13	0.086893	38	0.698851	14	0.125635	47	0.671136
3	94933056..94944758	Selenbp1	-13.9131	0	6960.4	403	6078	135.231	7821	130.839	8393	141.78	6186	130.197	6324	109.137	1040	18.7344	139	2.6479	245	5.34512	155	2.65694	436	8.69474
3	95241271..95251193	Bnipl	-3.16148	1.48372e-06	99.8	25.2	85	1.59279	103	1.56514	107	1.52345	97	1.74723	107	1.44371	29	0.290574	43	0.515456	7	0	28	0.393341	19	0.22118
3	95588934..95619247	Golph3l	-2.54778	4.13316e-05	3258.6	992.2	2714	36.581	3552	36.3182	4274	40.6902	2838	37.1709	2915	25.8162	1560	18.5912	438	4.28911	1048	14.6016	623	6.87935	1292	16.6668
3	95622278..95622772	Rps10-ps1	-2.49481	0.00417763	18.8	5.8	12	1.28543	24	1.93676	22	1.80846	16	1.62157	20	1.7401	6	0.539353	7	0.697645	2	0.22112	6	0.576399	8	0.821091
3	96219865..96220308	Hist2h2ab	-4.74352	3.72969e-14	105	17.6	92	9.19558	122	8.63692	108	7.33158	104	7.00536	99	6.88692	26	1.40305	20	1.88889	13	0.986077	22	1.39231	7	0.343277
3	96220361..96220880	Hist2h2ac	-4.00308	9.87633e-13	778.6	152.4	864	85.5519	1100	83.0411	848	65.1826	495	46.8873	586	47.1258	129	10.6963	176	16.1283	214	21.6804	145	12.254	98	9.18398
3	96221119..96223738	Hist2h2be	-2.65056	6.36652e-06	124	36.6	104	2.08453	182	2.71387	144	2.22088	96	1.72331	94	1.54517	48	0.764255	34	0.602546	52	1.0653	26	0.435599	23	0.426607
3	96238108..96239127	Hist2h3c2	-8.23166	0	1921.8	182.6	2241	115.405	2861	111.104	2027	80.0242	1286	62.8077	1194	50.161	172	7.32886	153	7.15819	254	13.5745	207	9.51058	127	6.07667
3	96239749..96240276	Hist2h2aa2	-5.91233	0.0122115	204.6	27.6	176	16.7708	286	21.259	344	25.8167	81	7.60113	136	10.6037	84	6.74191	1	0	50	5.18251	1	0	2	0
3	96245497..96246082	Hist2h2aa1	-2.77462	8.30658e-09	4368.4	1235.4	5104	461.651	5793	394.481	4859	336.771	3118	266.589	2968	217.763	1409	106.989	1021	85.7022	1467	137.005	1014	82.2032	1266	109.586
3	96261682..96263311	Hist2h4	-2.99988	8.7275e-13	1088.8	285.4	1147	31.6842	1425	30.9273	1196	25.6873	854	22.7446	822	18.7859	300	7.26141	290	7.74808	306	8.69593	278	7.08917	253	6.6701
3	96267075..96270289	Gm20628	-4.31731	8.70227e-15	420	76.8	465	7.66908	560	6.95789	434	5.49287	387	6.03882	254	3.40253	67	0.927301	86	1.31965	80	1.3618	72	1.06495	79	1.2484
3	96268654..96269141	Hist2h3b	-8.86197	0	2560.6	227.2	2944	318.469	3907	318.993	2649	220.628	1568	160.988	1735	152.678	172	15.6832	289	29.1148	351	39.2511	212	20.5608	112	11.5561
3	96269721..96279001	Gm42743	-2.42877	4.67856e-07	1213.6	392.4	1314	13.8262	1716	15.2539	1306	10.6371	948	8.49958	784	6.18507	456	3.71051	366	3.9506	332	3.5857	368	3.4933	440	4.40467
3	96269752..96270132	Hist2h2bb	-5.52043	0	1130.4	162.2	1309	179.947	1703	176.978	1177	124.848	727	94.9363	736	82.5178	143	16.7008	235	30.0403	208	29.7337	115	14.1036	110	14.4014
3	96414437..96414859	Terc	-2.1685	8.20032e-05	93.6	33.4	73	9.15069	103	9.72675	109	10.4852	76	9.01354	107	10.8941	42	4.4181	20	2.33255	35	4.52826	34	3.82222	36	4.32383
3	96829284..96870926	Pdzk1	-2.54593	2.278e-11	402.2	124.8	365	0.0149111	454	0.0337	452	0.0114427	368	0.0423235	372	0.0726673	158	0.125131	124	0.0138733	109	0	123	0.0133726	110	0.0428613
3	96868281..96905346	Gpr89	-2.72456	1.50482e-12	1111	322.6	892	6.2067	1168	6.39579	1271	6.62876	1019	6.88224	1205	5.74768	472	2.72039	299	1.75633	284	1.71373	299	1.58657	259	1.60038
3	97158777..97177299	Acp6	-2.19086	1.82532e-07	652.6	234.8	589	5.31162	721	4.74965	721	4.147	548	4.05316	684	4.08916	299	1.86049	255	1.48258	152	1.03686	226	1.14947	242	1.72595
3	97628804..97655282	Fmo5	-2.3912	2.9416e-07	296.2	96.6	250	1.96212	358	2.25245	333	1.81403	265	1.7857	275	1.61645	96	0.48613	114	0.573746	82	0.626832	67	0.26814	124	0.769908
[truncated: 1,757 more rows]

## Sheet: Normal vs DSS+ER-464195-01 (UP)
Supplementary data 1C. The identified DEGs (Up-regulated genes, Normal water group vs 2% DSS + ER-464195-01-treated group)
[truncated: 1,261 more rows]

[truncated: 5 more sheets: Normal vs DSS+ER-464195-01 (DO), DSS vs DSS+ER-464195-01 (UP), DSS vs DSS+ER-464195-01 (DO), Normal vs ER-464195-01 (UP), Normal vs ER-464195-01 (DO)]
